# Supplementary material for: Genome-wide association study to identify genomic regions and positional candidate genes associated with male fertility in beef cattle
Source: Sci Rep. 2020 Nov 18;10:20102. doi: 10.1038/s41598-020-75758-3 (PMC7676258; doi:10.1038/s41598-020-75758-3)
Supplement: Supplementary file 1 — Supplementary Table S1. [file 41598_2020_75758_MOESM1_ESM.xlsx]

## Sheet: Table S1
Table S1. Breed composition for all 265 animals
Tattoo	AN*	CH*	LM*	GV*	SM*	PI*
NLDF306MC	0.28125	0.0625	0	0	0.13282	0
NLDF308MC	0.39063	0.0625	0	0	0.51563	0
NLDF307MC	0.3125	0	0	0.5	0.15625	0
NLDF315MC	0.64063	0.00196	0	0	0.25	0
NLDF318MC	0.625	0.0625	0	0	0.28125	0
NLDF329MC	0.25	0.1875	0	0	0.5	0
NLDF328MC	0.25	0.1875	0	0.5	0	0
NLDF332MC	0.25	0.125	0.0625	0.375	0.0625	0
NLDF334MC	0.64063	0.09375	0	0	0.23438	0
NLDF340MC	0.625	0.0625	0	0	0.26563	0
NLDF348MC	0.64063	0.03125	0.04493	0	0.28125	0
NLDF349MC	0.6875	0.04688	0	0	0.25	0
NLDF350MC	0.6875	0.04688	0	0	0.25	0
NLDF351MC	0.3125	0.03125	0	0.5	0.14063	0
NLDF353MC	0.25	0	0	0.5	0.1875	0
NLDF360MC	0.5	0.125	0.03125	0	0.25	0
OAC5MC	0.25	0.03321	0	0	0.14063	0
NLDF368MC	0.375	0.09375	0	0	0.5	0
NLDF369MC	0.625	0.09375	0	0	0.23438	0
NLDF370MC	0.25	0.1875	0	0	0.5	0
OAC13MC	0.625	0.0625	0	0	0.3125	0
NLDF371MC	0.125	0	0	0.5	0.3125	0
OAC20MC	0.31641	0.00025	0	0	0.12696	0
OAC21MC	0.45313	0	0	0.1875	0.26563	0
OAC27MC	0.63282	0	0	0	0.25391	0
OAC32MC	0.25	0.04688	0	0	0.64063	0
OAC38MC	0.625	0.03321	0.00391	0	0.32032	0
OAC39MC	0.26563	0	0.0625	0.375	0.13282	0
OAC46MC	0.625	0	0	0.01563	0.25	0
OAC42MC	0.625	0.03321	0	0	0.3125	0
OAC48MC	0.28907	0	0	0.01563	0.125	0
OAC56MC	0.5	0.13282	0	0	0.3125	0
OAC59MC	0.875	0	0	0.0625	0	0
OAC77MC	0.26563	0	0	0.125	0.53125	0
OAC74MC	0.5	0.0625	0	0	0.125	0
OAC86MC	0.625	0	0	0	0.25	0
OAC93MC	0.625	0	0	0	0.25	0
OAC94MC	0.625	0.01661	0	0	0.30469	0
OAC96MC	0.625	0.03125	0	0	0.3125	0
OAC107MC	0.5	0.0625	0	0	0.4375	0
OAC114MC	0.4375	0	0	0.1875	0.35938	0
OAC117MC	0.5	0	0	0.03125	0.25	0
OAC125MC	0.25	0.04688	0	0	0.64063	0
OAC122MC	0.32032	0	0.0625	0.375	0.13282	0
OAC131MC	0.25	0.07422	0	0	0.64063	0
NLDF307NC	0.625	0	0	0	0.3125	0
NLDF314NC	0.64063	0.03125	0.04493	0	0.26563	0
NLDF315NC	0.75	0.125	0	0	0.0625	0
NLDF320NC	0.75	0.125	0	0	0.0625	0
NLDF323NC	0.4375	0.0625	0	0.0625	0.32813	0
NLDF325NC	0.6875	0.03516	0	0	0.25782	0
NLDF326NC	0.625	0.09375	0.23438	0	0	0
NLDF333NC	0.64063	0.03125	0.04493	0	0.26563	0
NLDF336NC	0.6875	0.07032	0	0.0625	0	0
NLDF342NC	0.6875	0.04688	0	0	0.25	0
NLDF355NC	0.5	0	0.23438	0	0.1875	0
NLDF356NC	0.5	0.03125	0	0.0625	0.3125	0
NLDF365NC	0.28125	0.0625	0.08985	0	0.5	0
NLDF371NC	0.34375	0	0	0	0.60157	0
OAC2NC	0	0	0	0.5	0	0.5
OAC3NC	0	0	0	0.5	0	0.5
OAC5NC	0.39063	0.03321	0	0	0.5	0
OAC7NC	0.6875	0.03125	0	0.0625	0.20313	0
NLDF377NC	0.3125	0	0	0	0.65625	0
OAC15NC	0.56641	0	0	0	0.37696	0
OAC14NC	0.625	0	0	0	0.375	0
OAC18NC	0.3125	0	0	0	0.67188	0
OAC20NC	0.64063	0.00391	0.00782	0.0625	0.23438	0
OAC25NC	0.25	0	0	0.01563	0.60938	0
OAC26NC	0.75	0.03907	0	0	0.1875	0
OAC36NC	0.26563	0	0	0	0.61719	0
OAC42NC	0.14063	0.04688	0	0	0.78907	0
OAC50NC	0.625	0.03711	0	0	0.32032	0
OAC49NC	0.5	0.0625	0	0	0.15625	0
OAC59NC	0.5625	0	0.23438	0	0.1875	0
OAC65NC	0.25	0.09375	0	0	0.625	0
OAC64NC	0.63282	0	0	0.0625	0.26563	0
OAC67NC	0.5	0.03125	0	0	0.09375	0
OAC76NC	0.625	0.03711	0	0	0.07032	0
OAC86NC	0.63282	0.07032	0	0.00391	0.25977	0
OAC90NC	0.3125	0	0	0	0.67188	0
OAC91NC	0.25	0.03125	0	0	0.54688	0
OAC96NC	0.25	0.03125	0	0	0.5625	0
NLDF302PC	0.6875	0.03516	0	0	0.25782	0
NLDF303PC	0.63282	0.01563	0.02247	0	0.07422	0
NLDF308PC	0.64063	0.03125	0.04493	0	0.26563	0
NLDF312PC	0.3125	0.01563	0.03516	0.5	0.125	0
NLDF317PC	0.47461	0.07081	0	0	0.39649	0
NLDF316PC	0.5625	0.19581	0	0	0.15235	0
NLDF322PC	0.5	0.0625	0	0	0.40625	0
NLDF324PC	0.625	0.03125	0.07032	0	0.25	0
NLDF321PC	0.625	0.0625	0	0	0.28125	0
NLDF320PC	0.5	0.03125	0.0625	0.125	0.14063	0
NLDF329PC	0.625	0.0625	0	0	0.28125	0
NLDF331PC	0.34375	0.02344	0	0.5	0.125	0
NLDF335PC	0.25	0.125	0	0	0.53125	0
NLDF336PC	0.4375	0.04688	0	0.125	0.25	0
NLDF340PC	0.375	0.09375	0	0	0.46875	0
NLDF345PC	0.4375	0.03956	0	0	0.21485	0
NLDF350PC	0.59375	0.02344	0	0.09375	0.25782	0
NLDF356PC	0.59375	0.07813	0.08985	0	0.1875	0
OAC1PC	0.63282	0.01661	0	0.0625	0.1875	0
OAC3PC	0.65625	0	0.03125	0.1875	0.09375	0
OAC7PC	0.625	0.03125	0.03125	0.1875	0.09375	0
OAC9PC	0.31641	0	0	0.51563	0.11719	0
OAC10PC	0.3379	0.00025	0	0.5	0.14844	0
OAC13PC	0.82032	0.00782	0	0	0.13282	0
OAC16PC	0.53125	0.00831	0	0.15625	0.22266	0
OAC18PC	0.25	0.09375	0	0.5	0.03125	0
OAC20PC	0.56641	0	0	0.07813	0.1875	0
OAC21PC	0.56641	0	0	0.07813	0.1875	0
OAC28PC	0.03125	0	0	0	0.25	0.5
OAC30PC	0.53125	0.00831	0	0.15625	0.21485	0
OAC34PC	0	0	0	0	0	100
OAC35PC	0.625	0.01172	0	0.0625	0.22266	0
OAC36PC	0.58594	0.00196	0.00391	0.03125	0.25	0
OAC38PC	0.38282	0.00196	0.00391	0.03125	0.30469	0
OAC37PC	0.25	0.01563	0	0	0.125	0.5
OAC40PC	0.26954	0.02344	0.03125	0.19532	0.13282	0
OAC43PC	0.75	0.01563	0	0	0.17188	0
OAC50PC	0.63282	0.03125	0	0.26563	0.0625	0
OAC54PC	0.03125	0	0	0	0.28125	0.5
OAC53PC	0.28125	0.06641	0	0	0	0.5
OAC93PC	0.3125	0.00782	0	0	0.60938	0
OAC99PC	0.25	0.03321	0	0	0.64063	0
OAC118PC	0	0	0	0	0	100
NLDF301RC	0.625	0.01563	0	0	0.26563	0
NLDF305RC	0.3125	0.03125	0	0.5	0.01563	0
NLDF304RC	0.78125	0.02344	0.11719	0	0.0625	0
NLDF318RC	0.3125	0.03125	0	0	0.60157	0
NLDF319RC	0.32032	0.01563	0.02247	0	0.60157	0
NLDF316RC	0.6875	0	0	0.09375	0.17188	0
NLDF320RC	0.25	0.125	0.03125	0.1875	0.0625	0
NLDF321RC	0.875	0	0	0	0.0625	0
NLDF325RC	0.625	0.0625	0	0	0.28125	0
NLDF328RC	0.375	0.21875	0	0	0.3125	0
NLDF333RC	0.50782	0.01563	0.02247	0.0625	0.32032	0
NLDF334RC	0.5625	0.01563	0.0625	0.1875	0.13282	0
NLDF335RC	0.6875	0	0	0	0.26563	0
NLDF337RC	0.6875	0.04688	0	0	0.23438	0
NLDF345RC	0.25	0.1875	0	0	0.46875	0
NLDF344RC	0.47266	0.00782	0.01124	0	0.46094	0
NLDF340RC	0.625	0.07813	0	0	0.25	0
NLDF343RC	0.875	0.09375	0	0	0	0
NLDF353RC	0.25	0	0	0	0.65625	0
NLDF354RC	0.71875	0.02344	0.11719	0	0.125	0
NLDF365RC	0.625	0.10938	0	0.03125	0.15625	0
OAC5RC	0.5	0	0	0	0	0.5
OAC8RC	0.5	0	0	0.25	0	0.25
OAC13RC	0.53125	0	0	0	0.28125	0
OAC19RC	0.625	0	0	0	0.125	0.25
OAC18RC	0.81543	0	0	0.00782	0.12208	0
OAC36RC	0.75	0.03125	0	0	0.125	0
OAC37RC	0.375	0.15625	0	0	0.4375	0
OAC42RC	0.5	0	0	0	0	0.5
OAC52RC	0.5	0	0	0	0	0.5
OAC56RC	0.25	0.09375	0	0	0.60938	0
OAC73RC	0.8125	0	0	0	0.125	0
OAC77RC	0.44532	0.10157	0	0	0.38282	0
OAC88RC	0.5	0	0	0.25	0	0.25
OAC83RC	0.40625	0.01563	0	0.25	0.14063	0
OAC104RC	0.46875	0.09375	0	0.03125	0.35157	0
OAC124RC	0	0	0	0	0	100
NLDF302SC	0.55469	0	0.03125	0.00782	0.24219	0
NLDF306SC	0.625	0.0625	0	0	0.28125	0
NLDF321SC	0.625	0	0	0	0.3125	0
NLDF317SC	0.625	0.01563	0	0.03125	0.21875	0
NLDF308SC	0.63282	0.03125	0.02247	0	0.1211	0
NLDF320SC	0.82032	0.04688	0	0	0.11719	0
NLDF334SC	0.5	0.03125	0	0	0.40625	0
NLDF335SC	0.3125	0.03125	0	0.5	0.01563	0
NLDF337SC	0.4375	0.07813	0.06641	0.1875	0.15625	0
NLDF339SC	0.65625	0.03516	0	0.09375	0.07032	0
NLDF344SC	0.53125	0.0625	0	0.03125	0.30469	0
NLDF341SC	0.34375	0.0625	0	0.28125	0.22657	0
NLDF350SC	0.625	0	0	0.0625	0.09375	0
NLDF348SC	0.60938	0	0.0625	0.01563	0.23438	0
NLDF353SC	0.75	0.03907	0	0.03125	0.09375	0
NLDF361SC	0.6875	0.03516	0	0.25	0.00782	0
OAC7SC	0.51563	0.03321	0	0	0.375	0
OAC12SC	0.5	0.03125	0	0	0.0625	0.25
OAC11SC	0.76954	0.0127	0.00196	0.0625	0.13868	0
OAC20SC	0.64258	0	0	0.01172	0.07813	0
OAC31SC	0.37891	0	0	0.14063	0.25	0
OAC42SC	0.64063	0	0	0.01563	0.3125	0
OAC47SC	0.375	0.09375	0	0	0.39063	0
OAC54SC	0.42579	0	0	0.00782	0.1875	0
OAC63SC	0.5	0.0625	0	0	0.42969	0
OAC69SC	0.5	0.03321	0	0	0.19532	0.25
OAC82SC	0.64063	0	0	0	0.0625	0.25
OAC91SC	0.26563	0.09375	0	0	0.26563	0.25
NLDF380SC	0.8125	0.03907	0	0	0.125	0
NLDF383SC	0.86719	0	0	0	0.11719	0
NLDF386SC	0.57813	0	0	0.03125	0.25	0
NLDF397SC	0.82813	0.00586	0.00745	0	0.15625	0
NLDF410SC	0.4375	0.125	0	0	0.375	0
NLDF420SC	0.8125	0.03125	0	0	0.14063	0
NLDF421SC	0.3125	0.125	0.03125	0.25	0.0625	0
NLDF424SC	0.625	0.03125	0.0625	0.25	0.03125	0
NLDF425SC	0.71875	0.03125	0.0625	0.03125	0.125	0
NLDF427SC	0.56543	0.03907	0	0.0625	0.24708	0
NLDF431SC	0.53125	0.01563	0.11719	0	0.3125	0
NLDF437SC	0.42188	0.03516	0.11719	0.28125	0.0625	0
NLDF447SC	0.48438	0.02735	0.02979	0.04688	0.37891	0
NLDF453SC	0.40625	0.08594	0.06104	0.28125	0.09375	0
NLDF455SC	0.5625	0	0	0.25	0.04688	0
NLDF456SC	0.63477	0.03125	0	0.00391	0.14844	0
NLDF302TC	0.3125	0.15625	0.01563	0.09375	0.33594	0
NLDF305TC	0.90625	0.01563	0	0	0.07032	0
NLDF309TC	0.5625	0.01563	0	0	0.26563	0
NLDF310TC	0.875	0.03125	0	0	0.07813	0
NLDF324TC	0.875	0.09375	0	0	0	0
NLDF329TC	0.375	0.09375	0	0.03125	0.42188	0
NLDF332TC	0.46875	0.09375	0	0	0.38282	0
NLDF338TC	0.25	0.1875	0	0	0.48438	0
NLDF336TC	0.94141	0.00782	0.01124	0	0.03711	0
NLDF344TC	0.3125	0.03907	0	0	0.60938	0
NLDF345TC	0.5625	0.04688	0	0	0.375	0
NLDF346TC	0.53125	0.03125	0	0.03125	0.26563	0
NLDF349TC	0.29688	0.08985	0	0.04688	0.2461	0
NLDF351TC	0.125	0.0625	0	0	0.51563	0
NLDF354TC	0.625	0.0625	0	0	0.15625	0
NLDF356TC	0.3125	0	0	0	0.64063	0
NLDF357TC	0.32032	0.01563	0.02247	0	0.63282	0
NLDF358TC	0.375	0	0	0	0.5625	0
NLDF355TC	0.5625	0.125	0	0	0.25	0
NLDF361TC	0.64063	0.01563	0	0.26563	0.00782	0
NLDF359TC	0.5625	0.01563	0.03516	0	0.375	0
NLDF360TC	0.5625	0.03125	0	0	0.39063	0
NLDF378TC	0.8125	0	0	0	0.15625	0
OAC13TC	0.56641	0.00831	0	0.125	0.28125	0
OAC16TC	0.72266	0.00098	0.00196	0.01563	0.21485	0
OAC29TC	0.875	0.03125	0	0	0.09375	0
OAC30TC	0.625	0.01661	0	0	0.07032	0.25
OAC34TC	0.625	0.01563	0	0	0.28125	0
OAC36TC	0.75	0	0	0	0.25	0
OAC50TC	0.56446	0.01954	0	0.04688	0.33692	0
OAC65TC	0.25	0.0625	0	0	0.67188	0
OAC64TC	0.5	0	0	0	0	0.5
OAC66TC	0.75	0	0	0	0.25	0
OAC77TC	0.5	0	0	0	0	0.5
OAC89TC	0.5	0.0625	0	0	0.42969	0
OAC99TC	0.79297	0.01758	0.00196	0.01563	0.1211	0
NLDF391TC	0.66211	0.0625	0	0	0.24415	0
NLDF398TC	0.8125	0.03125	0	0	0.13282	0
NLDF421TC	0.92579	0.00782	0	0	0	0
NLDF431TC	0.8125	0.03125	0	0	0.14063	0
NLDF449TC	0.625	0.02344	0.02979	0	0.3086	0
NLDF322UC	0.8125	0	0	0	0.07813	0
NLDF344UC	0.60938	0	0.0625	0.01563	0.23438	0
NLDF351UC	0.625	0.10157	0	0.01563	0.19532	0
NLDF355UC	0.64063	0.01563	0	0.26563	0.00782	0
NLDF361UC	0.71875	0.04688	0	0	0.21875	0
OAC93UC	0.5	0	0	0	0	0.5
OAC100UC	0.5	0	0	0	0	0.5
OAC111UC	0.5	0	0	0	0	0.5
NLDF385UC	0.72657	0.03125	0	0	0.21875	0
NLDF419UC	0.58204	0.07032	0.01563	0.125	0.03125	0
NLDF410UC	0.625	0.09375	0	0	0.25	0
NLDF411UC	0.78907	0.09668	0.00373	0	0.07813	0
NLDF432UC	0.59375	0.04688	0.04688	0.15625	0.11329	0
NLDF327WC	0.5625	0.01563	0.0625	0.1875	0.13282	0
NLDF432WC	0.71875	0.01563	0	0	0.22071	0
NLDF351XC	0.71094	0.05933	0	0.13282	0.04395	0
OAC9XC	0.67579	0.02735	0	0.16407	0.09375	0
*AN = Angus, SM = Simmental, PI = Piedmontese, GV = Gelbvieh. CH = Charolais, LM = Limousine
