# Supplementary material for: Genome-wide association study to identify genomic regions and positional candidate genes associated with male fertility in beef cattle
Source: Sci Rep. 2020 Nov 18;10:20102. doi: 10.1038/s41598-020-75758-3 (PMC7676258; doi:10.1038/s41598-020-75758-3)
Supplement: Supplementary file 2 — Supplementary Table S2. [file 41598_2020_75758_MOESM2_ESM.xlsx]

## Sheet: Table S2a
Table S2a. List of gene ontology biological processes for the scrotal circumference and sperm motility prioritized candidate genes using NetworkAnalyst
Pathway	Total	Expected	Hits	P.Value	FDR*
Regulation of transcription from RNA polymerase II promoter	498	51.1	177	4.04e-55	2.67e-52
Lipid biosynthetic process	374	38.4	141	3.6e-47	1.19e-44
Fatty acid oxidation	292	30	112	2.98e-38	6.58e-36
Regulation of binding	83	8.52	45	1.88e-23	3.1e-21
Positive regulation of T cell proliferation	126	12.9	56	2.77e-23	3.67e-21
Inflammatory response	80	8.21	42	2.97e-21	3.28e-19
Regulation of intracellular transport	153	15.7	57	3.47e-19	3.29e-17
Actin filament_based process	161	16.5	54	6.36e-16	5.27e-14
Response to stress	1960	201	299	8.55e-15	6.29e-13
Positive regulation of immune response	130	13.3	46	9.6e-15	6.36e-13
Cytokine_mediated signaling pathway	62	6.36	30	2.63e-14	1.59e-12
Carbohydrate transport	146	15	48	6.4e-14	3.53e-12
Protein processing	46	4.72	24	1.26e-12	6.39e-11
Cytoskeleton organization	214	22	58	1.87e-12	8.86e-11
Regulation of cyclin_dependent protein kinase activity	52	5.34	25	4.59e-12	1.93e-10
Response to hypoxia	105	10.8	37	4.66e-12	1.93e-10
Rhythmic process	28	2.87	18	6.74e-12	2.62e-10
Regulation of immune response	90	9.23	32	9.94e-11	3.65e-09
Actin filament bundle assembly	20	2.05	14	2.84e-10	9.91e-09
Positive regulation of cell adhesion	120	12.3	37	3.93e-10	1.3e-08
Apoptotic nuclear changes	178	18.3	47	6.32e-10	1.99e-08
Anatomical structure morphogenesis	91	9.34	31	6.68e-10	2.01e-08
Protein secretion	120	12.3	36	1.57e-09	4.52e-08
Actin filament organization	30	3.08	16	4.91e-09	1.36e-07
Protein tetramerization	27	2.77	15	7.11e-09	1.88e-07
Organelle organization	74	7.59	26	7.58e-09	1.93e-07
Interleukin_1 secretion	24	2.46	14	9.68e-09	2.37e-07
Cell development	21	2.15	13	1.21e-08	2.86e-07
Immune response	28	2.87	15	1.39e-08	3.16e-07
Lysosomal transport	62	6.36	23	1.69e-08	3.74e-07
Positive regulation of transferase activity	166	17	42	2.01e-08	4.3e-07
DNA_dependent transcription, initiation	22	2.26	13	2.68e-08	5.55e-07
Epithelial cell differentiation	34	3.49	16	5e-08	1e-06
Phagocytosis	103	10.6	30	7.55e-08	1.47e-06
Regulation of body fluid levels	24	2.46	13	1.1e-07	2.09e-06
Cytokine biosynthetic process	18	1.85	11	2.04e-07	3.75e-06
Neuron development	97	9.95	28	2.51e-07	4.5e-06
Hormone secretion	81	8.31	25	2.68e-07	4.68e-06
Nucleosome assembly	233	23.9	50	2.82e-07	4.78e-06
Positive regulation of cysteine_type endopeptidase activity involved in apoptotic process	42	4.31	17	2.89e-07	4.79e-06
Stress_activated protein kinase signaling cascade	66	6.77	22	3.12e-07	4.99e-06
Inorganic anion transport	115	11.8	31	3.17e-07	4.99e-06
Heme biosynthetic process	165	16.9	39	4.42e-07	6.81e-06
JAK_STAT cascade	291	29.9	58	4.56e-07	6.87e-06
Ras protein signal transduction	100	10.3	28	5.03e-07	7.4e-06
Positive regulation of cell differentiation	35	3.59	15	6e-07	8.45e-06
Lipid homeostasis	35	3.59	15	6e-07	8.45e-06
DNA damage response, signal transduction by p53 class mediator	317	32.5	61	8.14e-07	1.12e-05
Meiotic cell cycle	65	6.67	21	1.04e-06	1.4e-05
Positive regulation of metabolic process	32	3.28	14	1.05e-06	1.4e-05
Tissue remodeling	41	4.21	16	1.17e-06	1.51e-05
Mitochondrion organization	17	1.74	10	1.23e-06	1.57e-05
One_carbon metabolic process	22	2.26	11	3.06e-06	3.83e-05
Muscle organ development	15	1.54	9	3.45e-06	4.23e-05
Regulation of programmed cell death	9	0.923	7	3.52e-06	4.23e-05
Chromatin remodeling	49	5.03	17	3.68e-06	4.34e-05
Proteoglycan biosynthetic process	70	7.18	21	4e-06	4.64e-05
RRNA processing	186	19.1	40	4.09e-06	4.67e-05
Microtubule_based process	36	3.69	14	5.73e-06	6.32e-05
Small GTPase mediated signal transduction	36	3.69	14	5.73e-06	6.32e-05
Positive regulation of secretion	37	3.8	14	8.35e-06	9.06e-05
Organic acid metabolic process	13	1.33	8	9.62e-06	0.000103
TRNA processing	22	2.26	10	2.53e-05	0.000262
Regulation of growth	22	2.26	10	2.53e-05	0.000262
Intrinsic apoptotic signaling pathway in response to DNA damage	90	9.23	23	2.67e-05	0.000272
Response to ionizing radiation	27	2.77	11	3.49e-05	0.00035
Reproductive process	43	4.41	14	5.94e-05	0.000587
Protein stabilization	6	0.616	5	6.19e-05	0.000603
Androgen receptor signaling pathway	54	5.54	16	6.58e-05	0.000631
G1/S transition of mitotic cell cycle	16	1.64	8	7.25e-05	0.000676
Membrane fusion	16	1.64	8	7.25e-05	0.000676
Chromosome condensation	9	0.923	6	7.36e-05	0.000677
Regulation of protein phosphorylation	90	9.23	22	8.21e-05	0.000736
Endoplasmic reticulum unfolded protein response	34	3.49	12	8.22e-05	0.000736
M phase of mitotic cell cycle	57	5.85	16	0.000134	0.00119
Apoptotic signaling pathway	63	6.46	17	0.000143	0.00124
Macromolecule biosynthetic process	252	25.9	45	0.000145	0.00124
Protein polyubiquitination	31	3.18	11	0.000154	0.0013
Intrinsic apoptotic signaling pathway	36	3.69	12	0.000155	0.0013
Anion transport	53	5.44	15	0.000196	0.00162
Response to oxidative stress	7	0.718	5	0.000198	0.00162
Post_Golgi vesicle_mediated transport	18	1.85	8	0.000204	0.00165
Intra_Golgi vesicle_mediated transport	14	1.44	7	0.000211	0.00166
Transforming growth factor beta receptor signaling pathway	14	1.44	7	0.000211	0.00166
Humoral immune response	48	4.92	14	0.000224	0.00172
Behavior	48	4.92	14	0.000224	0.00172
Monovalent inorganic cation transport	43	4.41	13	0.000252	0.00192
MRNA processing	19	1.95	8	0.000321	0.00242
Cellular cation homeostasis	15	1.54	7	0.00036	0.00268
Negative regulation of cell migration	29	2.98	10	0.000401	0.00292
Regulation of protein metabolic process	147	15.1	29	0.000401	0.00292
Receptor_mediated endocytosis	51	5.23	14	0.000448	0.00322
Generation of neurons	20	2.05	8	0.000488	0.00347
Positive regulation of epithelial cell proliferation	25	2.57	9	0.000544	0.00383
Regulation of neurotransmitter levels	12	1.23	6	0.000617	0.00425
Regulation of pH	12	1.23	6	0.000617	0.00425
Tyrosine phosphorylation of STAT protein	232	23.8	40	0.000687	0.00469
Glycosphingolipid metabolic process	84	8.62	19	0.000702	0.00474
Epithelial to mesenchymal transition	78	8	18	0.000747	0.005
Protein ADP_ribosylation	9	0.923	5	0.000997	0.0066
Embryonic morphogenesis	22	2.26	8	0.00103	0.00672
Regulation of cellular component organization	13	1.33	6	0.00105	0.00672
Nuclear export	13	1.33	6	0.00105	0.00672
Cell cycle checkpoint	3	0.308	3	0.00108	0.00673
Response to toxin	3	0.308	3	0.00108	0.00673
Regulation of nucleocytoplasmic transport	3	0.308	3	0.00108	0.00673
RNA splicing, via transesterification reactions	121	12.4	24	0.00113	0.00701
Multicellular organismal development	44	4.51	12	0.0012	0.00737
Response to other organism	6	0.616	4	0.0014	0.00847
Cellular homeostasis	23	2.36	8	0.00144	0.00864
Transcription, DNA_dependent	45	4.62	12	0.00149	0.00888
Reciprocal meiotic recombination	145	14.9	27	0.00156	0.0092
Nucleus organization	70	7.18	16	0.0016	0.0094
Regulation of translation	64	6.57	15	0.0017	0.00988
Detection of stimulus	10	1.03	5	0.00183	0.0105
Actin polymerization or depolymerization	140	14.4	26	0.00196	0.0112
Positive regulation of hydrolase activity	59	6.05	14	0.00212	0.012
Cellular carbohydrate metabolic process	79	8.11	17	0.00233	0.0131
Regulation of MAPK cascade	93	9.54	19	0.00251	0.014
Mitotic sister chromatid segregation	25	2.57	8	0.00263	0.0145
*False discovery rate corrected P-value

## Sheet: Table S2b
Table S2b. List of significant (FDR-corrected P value ≤ 0.05) gene ontology biological processes the scrotal circumference and sperm motility prioritized candidate genes are involved in and related to male fertility and reproduction based on a literature search
Pathway
Regulation of transcription from RNA polymerase II promoter
Fatty acid oxidation
Regulation of binding
Actin filament_based process
Cytokine_mediated signaling pathway
Cytoskeleton organization
Actin filament bundle assembly
Positive regulation of cell adhesion
Protein secretion
Actin filament organization
Cell development
Positive regulation of transferase activity
Epithelial cell differentiation
Phagocytosis
Hormone secretion
Nucleosome assembly
JAK_STAT cascade
Ras protein signal transduction
Positive regulation of cell differentiation
Meiotic cell cycle
Positive regulation of metabolic process
Mitochondrion organization
One_carbon metabolic process
Regulation of programmed cell death
Chromatin remodeling
RRNA processing
Microtubule_based process
Small GTPase mediated signal transduction
Positive regulation of secretion
Regulation of growth
Reproductive process
Protein stabilization
Androgen receptor signaling pathway
G1/S transition of mitotic cell cycle
Membrane fusion
Chromosome condensation
Regulation of protein phosphorylation
M phase of mitotic cell cycle
Apoptotic signaling pathway
Protein polyubiquitination
Intrinsic apoptotic signaling pathway
Anion transport
Post_Golgi vesicle_mediated transport
Transforming growth factor beta receptor signaling pathway
MRNA processing
Receptor_mediated endocytosis
Positive regulation of epithelial cell proliferation
Regulation of pH
Tyrosine phosphorylation of STAT protein
Glycosphingolipid metabolic process
Epithelial to mesenchymal transition
Protein ADP_ribosylation
Embryonic morphogenesis
Regulation of cellular component organization
Cell cycle checkpoint
Regulation of nucleocytoplasmic transport
Cellular homeostasis
Reciprocal meiotic recombination
Nucleus organization
Regulation of translation
Actin polymerization or depolymerization
Cellular carbohydrate metabolic process
Regulation of MAPK cascade
Mitotic sister chromatid segregation

## Sheet: Table S2c
Table S2c. List of gene ontology biological processes the scrotal circumference and sperm motility prioritized candidate genes are involved in after selection of significant biological processes involved in fertility and reproduction
Pathway	Total	Expected	Hits	P.Value	FDR*
Regulation of transcription from RNA polymerase II promoter	498	33.6	177	1.65e-85	1.09e-82
Lipid biosynthetic process	374	25.3	138	3.9e-68	1.29e-65
Fatty acid oxidation	292	19.7	112	5.59e-57	1.23e-54
Positive regulation of T cell proliferation	126	8.51	56	1.22e-32	2.02e-30
Regulation of binding	83	5.6	45	3.21e-31	4.26e-29
Inflammatory response	80	5.4	41	2.98e-27	3.29e-25
Actin filament_based process	161	10.9	54	2.75e-24	2.6e-22
Regulation of intracellular transport	153	10.3	51	7.44e-23	6.16e-21
Cytoskeleton organization	214	14.4	58	8.73e-21	6.42e-19
Cytokine_mediated signaling pathway	62	4.19	30	2.47e-19	1.63e-17
Carbohydrate transport	146	9.86	44	5.87e-18	3.53e-16
Positive regulation of immune response	130	8.78	39	5.56e-16	3.07e-14
Positive regulation of cell adhesion	120	8.1	37	1.18e-15	6e-14
Protein processing	46	3.11	23	1.6e-15	7.57e-14
Protein secretion	120	8.1	36	7.53e-15	3.32e-13
Response to hypoxia	105	7.09	33	2.27e-14	9.38e-13
Positive regulation of transferase activity	166	11.2	42	3.17e-14	1.23e-12
JAK_STAT cascade	291	19.6	58	3.87e-14	1.42e-12
Nucleosome assembly	233	15.7	50	1.22e-13	4.27e-12
Actin filament bundle assembly	20	1.35	14	9.63e-13	3.19e-11
Phagocytosis	103	6.95	30	3.19e-12	1.01e-10
Regulation of cyclin_dependent protein kinase activity	52	3.51	21	5.17e-12	1.56e-10
Actin filament organization	30	2.03	16	9.48e-12	2.73e-10
Regulation of immune response	90	6.08	27	1.82e-11	5.03e-10
Protein tetramerization	27	1.82	15	1.95e-11	5.16e-10
Apoptotic nuclear changes	178	12	39	3.34e-11	8.44e-10
RRNA processing	186	12.6	40	3.44e-11	8.44e-10
Immune response	28	1.89	15	3.94e-11	9.31e-10
Ras protein signal transduction	100	6.75	28	4.81e-11	1.1e-09
Hormone secretion	81	5.47	25	5.15e-11	1.14e-09
Cell development	21	1.42	13	6.72e-11	1.43e-09
Epithelial cell differentiation	34	2.3	16	1.11e-10	2.3e-09
DNA damage response, signal transduction by p53 class mediator	317	21.4	54	1.8e-10	3.6e-09
Meiotic cell cycle	65	4.39	21	7.06e-10	1.37e-08
Lysosomal transport	62	4.19	20	1.86e-09	3.51e-08
Positive regulation of cell differentiation	35	2.36	15	2.18e-09	3.91e-08
Lipid homeostasis	35	2.36	15	2.18e-09	3.91e-08
Tissue remodeling	41	2.77	16	3.32e-09	5.78e-08
Anatomical structure morphogenesis	91	6.14	24	4.39e-09	7.46e-08
Positive regulation of metabolic process	32	2.16	14	5.45e-09	9.03e-08
Chromatin remodeling	49	3.31	17	8.8e-09	1.42e-07
Regulation of body fluid levels	24	1.62	12	1.05e-08	1.65e-07
Intrinsic apoptotic signaling pathway in response to DNA damage	90	6.08	23	1.77e-08	2.73e-07
Mitochondrion organization	17	1.15	10	2.34e-08	3.52e-07
Tyrosine phosphorylation of STAT protein	232	15.7	40	3.11e-08	4.58e-07
Inorganic anion transport	115	7.76	26	3.31e-08	4.7e-07
Microtubule_based process	36	2.43	14	3.4e-08	4.7e-07
Small GTPase mediated signal transduction	36	2.43	14	3.4e-08	4.7e-07
One_carbon metabolic process	22	1.49	11	4.38e-08	5.92e-07
Positive regulation of secretion	37	2.5	14	5.14e-08	6.81e-07
Regulation of protein phosphorylation	90	6.08	22	8.61e-08	1.12e-06
Regulation of programmed cell death	9	0.608	7	1.99e-07	2.53e-06
Androgen receptor signaling pathway	54	3.65	16	2.96e-07	3.7e-06
Reproductive process	43	2.9	14	4.51e-07	5.53e-06
Apoptotic signaling pathway	63	4.25	17	5.6e-07	6.61e-06
DNA_dependent transcription, initiation	22	1.49	10	5.69e-07	6.61e-06
Regulation of growth	22	1.49	10	5.69e-07	6.61e-06
Response to ionizing radiation	27	1.82	11	5.92e-07	6.76e-06
M phase of mitotic cell cycle	57	3.85	16	6.71e-07	7.53e-06
Response to stress	1960	132	182	1.14e-06	1.26e-05
Reciprocal meiotic recombination	145	9.79	27	1.18e-06	1.28e-05
Anion transport	53	3.58	15	1.33e-06	1.43e-05
Interleukin_1 secretion	24	1.62	10	1.52e-06	1.6e-05
Muscle organ development	15	1.01	8	1.75e-06	1.81e-05
Actin polymerization or depolymerization	140	9.45	26	1.96e-06	2e-05
Intrinsic apoptotic signaling pathway	36	2.43	12	2.27e-06	2.28e-05
Glycosphingolipid metabolic process	84	5.67	19	2.32e-06	2.29e-05
Protein polyubiquitination	31	2.09	11	2.99e-06	2.92e-05
Epithelial to mesenchymal transition	78	5.27	18	3.14e-06	3.01e-05
G1/S transition of mitotic cell cycle	16	1.08	8	3.29e-06	3.07e-05
Membrane fusion	16	1.08	8	3.29e-06	3.07e-05
Receptor_mediated endocytosis	51	3.44	14	4.48e-06	4.12e-05
Heme biosynthetic process	165	11.1	28	5.05e-06	4.58e-05
Stress_activated protein kinase signaling cascade	66	4.46	16	5.58e-06	5e-05
Chromosome condensation	9	0.608	6	6.54e-06	5.77e-05
Protein stabilization	6	0.405	5	7.85e-06	6.84e-05
Post_Golgi vesicle_mediated transport	18	1.22	8	9.91e-06	8.52e-05
Regulation of MAPK cascade	93	6.28	19	1.13e-05	9.61e-05
Nucleus organization	70	4.73	16	1.26e-05	0.000105
Transforming growth factor beta receptor signaling pathway	14	0.945	7	1.4e-05	0.000116
Cellular carbohydrate metabolic process	79	5.33	17	1.59e-05	0.00013
MRNA processing	19	1.28	8	1.61e-05	0.00013
Regulation of translation	64	4.32	15	1.69e-05	0.000135
Positive regulation of epithelial cell proliferation	25	1.69	9	2.12e-05	0.000167
Response to oxidative stress	7	0.473	5	2.59e-05	0.000202
Steroid metabolic process	349	23.6	44	4.1e-05	0.000316
Regulation of protein metabolic process	147	9.93	24	4.53e-05	0.000345
RNA splicing, via transesterification reactions	121	8.17	21	5.37e-05	0.000404
Endoplasmic reticulum unfolded protein response	34	2.3	10	5.49e-05	0.000408
Embryonic morphogenesis	22	1.49	8	5.68e-05	0.000418
Behavior	48	3.24	12	5.96e-05	0.000434
Regulation of pH	12	0.81	6	6.03e-05	0.000434
Cellular homeostasis	23	1.55	8	8.2e-05	0.000583
Regulation of cellular component organization	13	0.878	6	0.000106	0.000736
Nuclear export	13	0.878	6	0.000106	0.000736
Multicellular organismal development	44	2.97	11	0.000121	0.000833
Protein ADP_ribosylation	9	0.608	5	0.000139	0.000947
Mitotic sister chromatid segregation	25	1.69	8	0.00016	0.00108
Proteoglycan biosynthetic process	70	4.73	14	0.000202	0.00135
Generation of neurons	20	1.35	7	0.000221	0.00147
Cell cycle checkpoint	3	0.203	3	0.000307	0.00197
Response to toxin	3	0.203	3	0.000307	0.00197
Regulation of nucleocytoplasmic transport	3	0.203	3	0.000307	0.00197
Rhythmic process	28	1.89	8	0.000384	0.00245
Regulation of cell growth	43	2.9	10	0.000461	0.00291
Positive regulation of hydrolase activity	59	3.98	12	0.000483	0.00302
Cation transport	17	1.15	6	0.000603	0.00373
Nitrogen compound metabolic process	227	15.3	29	0.000661	0.00405
Neuron development	97	6.55	16	0.000726	0.00441
Spermatid differentiation	12	0.81	5	0.000735	0.00442
Cytokine biosynthetic process	18	1.22	6	0.000853	0.00509
Cell maturation	426	28.8	46	0.001	0.00592
Regulation of heart contraction	13	0.878	5	0.00113	0.00661
Vesicle_mediated transport	8	0.54	4	0.00116	0.00665
Mitochondrial membrane organization	4	0.27	3	0.00116	0.00665
Interferon_gamma biosynthetic process	4	0.27	3	0.00116	0.00665
N_terminal protein amino acid modification	19	1.28	6	0.00118	0.00665
Anatomical structure formation involved in morphogenesis	26	1.76	7	0.00132	0.00738
Intra_Golgi vesicle_mediated transport	14	0.945	5	0.00166	0.00923
Tube development	77	5.2	13	0.00179	0.00988
*False discovery rate corrected P-value

## Sheet: Table S2d
Table S2d. List of gene ontology biological processes the scrotal circumference and sperm motility prioritized candidate genes are involved in after selection of significant biological processes involved in fertility and reproduction and "Batch Selection" of prioritized candidate genes
Pathway	Total	Expected	Hits	P.Value	FDR*
Regulation of transcription from RNA polymerase II promoter	498	0.91	6	0.000193	0.128
Regulation of body fluid levels	24	0.0439	2	0.000855	0.197
DNA_dependent transcription, elongation	106	0.194	3	0.000893	0.197
Fatty acid oxidation	292	0.534	4	0.00172	0.255
Small GTPase mediated signal transduction	36	0.0658	2	0.00193	0.255
Lipid biosynthetic process	374	0.683	4	0.00421	0.463
Response to toxin	3	0.00548	1	0.00547	0.463
Translational initiation	202	0.369	3	0.0056	0.463
Negative regulation of cell proliferation	66	0.121	2	0.00634	0.467
Regulation of MAPK cascade	93	0.17	2	0.0123	0.813
Chromosome condensation	9	0.0164	1	0.0163	0.983
Protein secretion	120	0.219	2	0.0199	1
Spermatid differentiation	12	0.0219	1	0.0217	1
Neurotransmitter secretion	13	0.0238	1	0.0235	1
Regulation of heart contraction	13	0.0238	1	0.0235	1
Regulation of catalytic activity	17	0.0311	1	0.0306	1
Regulation of intracellular transport	153	0.28	2	0.0313	1
Cytokine biosynthetic process	18	0.0329	1	0.0324	1
Signal transduction in response to DNA damage	18	0.0329	1	0.0324	1
Striated muscle contraction	20	0.0365	1	0.0359	1
Response to wounding	20	0.0365	1	0.0359	1
One_carbon metabolic process	22	0.0402	1	0.0395	1
Skeletal muscle tissue development	22	0.0402	1	0.0395	1
Regulation of organelle organization	25	0.0457	1	0.0447	1
Response to ionizing radiation	27	0.0493	1	0.0482	1
Regulation of hormone secretion	27	0.0493	1	0.0482	1
*False discovery rate corrected P-value
