# Supplementary material for: Genome-wide association study to identify genomic regions and positional candidate genes associated with male fertility in beef cattle
Source: Sci Rep. 2020 Nov 18;10:20102. doi: 10.1038/s41598-020-75758-3 (PMC7676258; doi:10.1038/s41598-020-75758-3)
Supplement: Supplementary file 3 — Supplementary Table S3. [file 41598_2020_75758_MOESM3_ESM.xlsx]

## Sheet: Table S3a
Table S3a. List of gene ontology molecular functions for the scrotal circumference and sperm motility prioritized candidate genes using NetworkAnalyst.
Pathway	Total	Expected	Hits	P.Value	FDR*
Exonuclease activity	396	38.3	152	1.66e-55	5.49e-53
Nuclease activity	450	43.5	162	1.03e-54	1.7e-52
Zinc ion binding	370	35.8	143	1.39e-52	1.53e-50
Nucleotide binding	1380	133	292	9.07e-44	7.49e-42
Structural molecule activity	1110	107	243	2.45e-38	1.62e-36
Lipase activity	267	25.8	100	2.5e-35	1.38e-33
Endonuclease activity	271	26.2	97	2.14e-32	1.01e-30
Small conjugating protein binding	40	3.87	27	1.06e-18	4.37e-17
Translation initiation factor activity	218	21.1	65	2.83e-17	1.04e-15
Acetyltransferase activity	51	4.93	29	5.18e-17	1.71e-15
Protein serine/threonine phosphatase activity	141	13.6	48	1.44e-15	4.32e-14
Translation regulator activity	60	5.8	29	1.61e-14	4.42e-13
Deoxyribonuclease activity	39	3.77	22	4.03e-13	1.02e-11
G_protein coupled receptor binding	41	3.97	22	1.6e-12	3.76e-11
Structural constituent of cytoskeleton	325	31.4	73	3.36e-12	7.4e-11
Ligand_activated sequence_specific DNA binding RNA polymerase II transcription factor activity	42	4.06	21	3.07e-11	6.32e-10
Hydrolase activity, acting on carbon_nitrogen (but not peptide) bonds, in cyclic amidines	447	43.2	83	2.96e-09	5.74e-08
Binding, bridging	88	8.51	28	6.84e-09	1.25e-07
Cation channel activity	49	4.74	20	7.97e-09	1.38e-07
GTPase activity	67	6.48	23	3.05e-08	5.04e-07
Hydrolase activity, hydrolyzing O_glycosyl compounds	79	7.64	25	4.95e-08	7.78e-07
Transferase activity, transferring acyl groups other than amino_acyl groups	91	8.8	27	6.64e-08	9.97e-07
Phosphatase binding	76	7.35	24	9.57e-08	1.37e-06
SH2 domain binding	60	5.8	20	4.18e-07	5.75e-06
Phosphatase activity	24	2.32	12	5.68e-07	7.38e-06
RNA helicase activity	46	4.45	17	5.82e-07	7.38e-06
MAP kinase kinase kinase activity	33	3.19	14	8.13e-07	9.59e-06
Protein transporter activity	33	3.19	14	8.13e-07	9.59e-06
Antigen binding	21	2.03	11	9.35e-07	1.06e-05
Steroid dehydrogenase activity	238	23	47	1.45e-06	1.6e-05
Organic anion transmembrane transporter activity	44	4.26	16	1.61e-06	1.71e-05
RNA binding	165	16	36	2.28e-06	2.35e-05
Sialyltransferase activity	103	9.96	26	3.55e-06	3.55e-05
Endodeoxyribonuclease activity	13	1.26	8	6.18e-06	6e-05
Small conjugating protein ligase activity	5	0.484	5	8.4e-06	7.92e-05
GTPase binding	14	1.35	8	1.32e-05	0.000121
Ribonuclease activity	74	7.16	20	1.58e-05	0.000141
Calcium ion binding	8	0.774	6	1.91e-05	0.000166
Channel regulator activity	55	5.32	16	4.12e-05	0.000349
Hydrolase activity, acting on glycosyl bonds	34	3.29	12	4.61e-05	0.00038
Transmembrane receptor protein tyrosine kinase activity	16	1.55	8	4.74e-05	0.000381
Protein tyrosine phosphatase activity	237	22.9	42	7.75e-05	0.000609
Endoribonuclease activity	17	1.64	8	8.19e-05	0.000628
Positive regulation of transcription, DNA_dependent	23	2.23	9	0.000167	0.00126
Hormone binding	33	3.19	11	0.000172	0.00126
Chemokine receptor binding	11	1.06	6	0.000244	0.00175
Transition metal ion transmembrane transporter activity	15	1.45	7	0.000249	0.00175
Purine nucleotide binding	35	3.39	11	0.00031	0.00213
Potassium channel regulator activity	25	2.42	9	0.00035	0.00236
Monooxygenase activity	8	0.774	5	0.000366	0.00241
Hydro_lyase activity	47	4.55	13	0.000372	0.00241
Cytokine binding	17	1.64	7	0.000633	0.00402
Phosphoprotein phosphatase activity	9	0.871	5	0.000759	0.00466
Lyase activity	13	1.26	6	0.000763	0.00466
Amine transmembrane transporter activity	201	19.4	34	0.000859	0.00515
Carbohydrate transmembrane transporter activity	6	0.58	4	0.00111	0.00645
Hydrolase activity, acting on carbon_nitrogen (but not peptide) bonds, in linear amides	6	0.58	4	0.00111	0.00645
Phosphatase inhibitor activity	19	1.84	7	0.00138	0.00785
Phospholipase activity	223	21.6	36	0.00146	0.00818
Phospholipase C activity	20	1.93	7	0.00195	0.0107
Voltage_gated potassium channel activity	156	15.1	27	0.002	0.0108
Oxidoreductase activity, acting on paired donors, with incorporation or reduction of molecular oxygen	11	1.06	5	0.00236	0.0125
Deacetylase activity	57	5.51	13	0.00261	0.0136
Oxidoreductase activity	16	1.55	6	0.00276	0.0142
Protein dimerization activity	107	10.4	20	0.00294	0.0149
Pyrophosphatase activity	130	12.6	23	0.00312	0.0156
Transferase activity, transferring alkyl or aryl (other than methyl) groups	65	6.29	14	0.0032	0.0157
Amino acid transmembrane transporter activity	4	0.387	3	0.00335	0.0163
Oxidoreductase activity, acting on the CH_OH group of donors, NAD or NADP as acceptor	46	4.45	11	0.00368	0.0175
Oxidoreductase activity, acting on the aldehyde or oxo group of donors, NAD or NADP as acceptor	12	1.16	5	0.00372	0.0175
Nucleotidyltransferase activity	24	2.32	7	0.00617	0.0285
Hydrolase activity, acting on acid anhydrides, catalyzing transmembrane movement of substances	77	7.45	15	0.0063	0.0285
Lipid transporter activity	30	2.9	8	0.00632	0.0285
Chloride channel activity	2	0.193	2	0.00935	0.0417
Ras GTPase binding	426	41.2	56	0.0106	0.0467
Transferase activity, transferring phosphorus_containing groups	17	1.64	5	0.0193	0.0839
ADP binding	18	1.74	5	0.0247	0.106
Carbohydrate kinase activity	368	35.6	46	0.0416	0.176
*False discovery rate corrected P-value

## Sheet: Table S3b
Table S3b. List of significant (FDR-corrected P value ≤ 0.05) gene ontology molecular functions the scrotal circumference and sperm motility prioritized candidate genes are involved in and related to male fertility and reproduction based on a literature search
Pathway
Nuclease activity
Zinc ion binding
Lipase activity
Endonuclease activity
Translation initiation factor activity
Acetyltransferase activity
Protein serine/threonine phosphatase activity
Deoxyribonuclease activity
G_protein coupled receptor binding
Structural constituent of cytoskeleton
Cation channel activity
GTPase activity
Phosphatase binding
SH2 domain binding
RNA helicase activity
MAP kinase kinase kinase activity
Organic anion transmembrane transporter activity
RNA binding
Calcium ion binding
Channel regulator activity
Transmembrane receptor protein tyrosine kinase activity
Protein tyrosine phosphatase activity
Endoribonuclease activity
Hormone binding
Chemokine receptor binding
Potassium channel regulator activity
Phosphoprotein phosphatase activity
Phosphatase inhibitor activity
Phospholipase activity
Voltage_gated potassium channel activity
Deacetylase activity
Oxidoreductase activity
Pyrophosphatase activity
Chloride channel activity

## Sheet: Table S3c
Table S3c. List of gene ontology molecular functions the scrotal circumference and sperm motility prioritized candidate genes are involved in after selection of significant molecular functions involved in fertility and reproduction
Pathway	Total	Expected	Hits	P.Value	FDR*
Nuclease activity	450	26.6	162	5.84e-88	1.93e-85
Exonuclease activity	396	23.4	152	6.35e-87	1.05e-84
Zinc ion binding	370	21.9	143	5.56e-82	6.11e-80
Nucleotide binding	1380	81.6	256	4.39e-72	3.62e-70
Structural molecule activity	1110	65.6	208	2.39e-57	1.58e-55
Lipase activity	267	15.8	100	4.32e-55	2.38e-53
Endonuclease activity	271	16	97	2.6e-51	1.23e-49
Translation initiation factor activity	218	12.9	65	4.97e-29	2.05e-27
Protein serine/threonine phosphatase activity	141	8.34	48	1.69e-24	6.18e-23
Small conjugating protein binding	40	2.37	27	2.47e-24	8.14e-23
Structural constituent of cytoskeleton	325	19.2	73	4.61e-24	1.38e-22
Acetyltransferase activity	51	3.02	29	6.23e-23	1.71e-21
Deoxyribonuclease activity	39	2.31	22	1.37e-17	3.47e-16
G_protein coupled receptor binding	41	2.43	22	5.86e-17	1.38e-15
Cation channel activity	49	2.9	20	1.17e-12	2.57e-11
GTPase activity	67	3.96	23	1.78e-12	3.67e-11
Phosphatase binding	76	4.5	24	4.6e-12	8.93e-11
RNA binding	165	9.76	36	5.2e-12	9.53e-11
SH2 domain binding	60	3.55	20	9.35e-11	1.62e-09
Protein tyrosine phosphatase activity	237	14	42	1.12e-10	1.84e-09
RNA helicase activity	46	2.72	17	3.8e-10	5.98e-09
Steroid dehydrogenase activity	238	14.1	40	1.6e-09	2.2e-08
MAP kinase kinase kinase activity	33	1.95	14	1.62e-09	2.2e-08
Protein transporter activity	33	1.95	14	1.62e-09	2.2e-08
Organic anion transmembrane transporter activity	44	2.6	16	1.66e-09	2.2e-08
Phospholipase activity	223	13.2	36	3.14e-08	3.98e-07
Ligand_activated sequence_specific DNA binding RNA polymerase II transcription factor activity	42	2.49	14	6.34e-08	7.58e-07
Channel regulator activity	55	3.25	16	6.43e-08	7.58e-07
Antigen binding	21	1.24	10	9.58e-08	1.09e-06
Endodeoxyribonuclease activity	13	0.769	8	1.43e-07	1.57e-06
Voltage_gated potassium channel activity	156	9.23	27	4.06e-07	4.32e-06
Small conjugating protein ligase activity	5	0.296	5	7.16e-07	7.38e-06
Calcium ion binding	8	0.473	6	1.06e-06	1.06e-05
Transmembrane receptor protein tyrosine kinase activity	16	0.947	8	1.21e-06	1.18e-05
Hormone binding	33	1.95	11	1.68e-06	1.58e-05
Pyrophosphatase activity	130	7.69	23	1.97e-06	1.81e-05
Endoribonuclease activity	17	1.01	8	2.18e-06	1.94e-05
Potassium channel regulator activity	25	1.48	9	7.31e-06	6.34e-05
Transition metal ion transmembrane transporter activity	15	0.888	7	1.04e-05	8.83e-05
Chemokine receptor binding	11	0.651	6	1.5e-05	0.000124
Transferase activity, transferring acyl groups other than amino_acyl groups	91	5.39	17	2.04e-05	0.000164
Deacetylase activity	57	3.37	13	2.11e-05	0.000166
Monooxygenase activity	8	0.473	5	3.45e-05	0.000265
Phosphatase activity	24	1.42	8	4.54e-05	0.000341
Phosphatase inhibitor activity	19	1.12	7	6.63e-05	0.000486
Phosphoprotein phosphatase activity	9	0.533	5	7.38e-05	0.000529
Oxidoreductase activity	16	0.947	6	0.000201	0.00141
Hydrolase activity, acting on carbon_nitrogen (but not peptide) bonds, in cyclic amidines	447	26.5	45	0.000313	0.00215
Amino acid transmembrane transporter activity	4	0.237	3	0.000789	0.00531
Hydro_lyase activity	47	2.78	9	0.00151	0.00998
Amine transmembrane transporter activity	201	11.9	23	0.0018	0.0116
Translation regulator activity	60	3.55	10	0.00252	0.016
Chloride channel activity	2	0.118	2	0.0035	0.0218
Carbohydrate transmembrane transporter activity	6	0.355	3	0.00361	0.022
Purine nucleotide binding	35	2.07	7	0.00387	0.0232
Ribonuclease activity	74	4.38	11	0.00396	0.0233
Galactosyltransferase activity	153	9.05	18	0.00403	0.0233
Protein dimerization activity	107	6.33	14	0.00413	0.0235
Hydrolase activity, acting on acid anhydrides, catalyzing transmembrane movement of substances	77	4.56	11	0.0054	0.0302
Cysteine_type peptidase activity	38	2.25	7	0.00623	0.0342
Lipid transporter activity	30	1.78	6	0.00735	0.0398
Hydrolase activity, acting on acid anhydrides	512	30.3	44	0.00787	0.0419
Single_stranded RNA binding	53	3.14	8	0.012	0.063
Magnesium ion binding	159	9.41	17	0.0129	0.0666
Binding, bridging	88	5.21	11	0.0144	0.0732
Oxidoreductase activity, acting on the CH_OH group of donors, NAD or NADP as acceptor	46	2.72	7	0.0176	0.087
Hydrolase activity, hydrolyzing O_glycosyl compounds	79	4.68	10	0.0177	0.087
ADP binding	18	1.07	4	0.0191	0.0928
Transferase activity, transferring alkyl or aryl (other than methyl) groups	65	3.85	8	0.0371	0.177
Peptidase activity	22	1.3	4	0.0379	0.179
Antioxidant activity	6	0.355	2	0.0447	0.205
Hydrolase activity, acting on carbon_nitrogen (but not peptide) bonds, in linear amides	6	0.355	2	0.0447	0.205
GTPase binding	14	0.828	3	0.0461	0.208
*False discovery rate corrected P-value

## Sheet: Table S3d
Table S3d. List of gene ontology molecular functions the scrotal circumference and sperm motility prioritized candidate genes are involved in after selection of significant molecular functions involved in fertility and reproduction and "Batch Selection" of prioritized candidate genes
Pathway	Total	Expected	Hits	P.Value	FDR*
Structural molecule activity	1110	2.85	13	1.11e-06	0.000366
Exonuclease activity	396	1.02	8	4.8e-06	0.000792
Acetyltransferase activity	51	0.131	4	8.08e-06	0.000888
Nucleotide binding	1380	3.54	13	1.3e-05	0.00108
Zinc ion binding	370	0.951	7	3.21e-05	0.00212
Lipase activity	267	0.686	6	4.98e-05	0.00255
Endonuclease activity	271	0.696	6	5.41e-05	0.00255
Nuclease activity	450	1.16	7	0.000111	0.00458
Cation channel activity	49	0.126	3	0.000259	0.00951
Transition metal ion transmembrane transporter activity	15	0.0385	2	0.000655	0.0216
MAP kinase kinase kinase activity	33	0.0848	2	0.0032	0.0961
Deacetylase activity	57	0.146	2	0.00932	0.256
Phosphatase binding	76	0.195	2	0.0161	0.41
Translation initiation factor activity	218	0.56	3	0.0179	0.423
Monooxygenase activity	8	0.0206	1	0.0204	0.448
Chemokine receptor binding	11	0.0283	1	0.0279	0.576
GTPase binding	14	0.036	1	0.0354	0.687
Endoribonuclease activity	17	0.0437	1	0.0428	0.785
Phosphatase inhibitor activity	19	0.0488	1	0.0477	0.793
Structural constituent of cytoskeleton	325	0.835	3	0.0498	0.793
*False discovery rate corrected P-value
