# Supplementary material for: Genome-wide association study to identify genomic regions and positional candidate genes associated with male fertility in beef cattle
Source: Sci Rep. 2020 Nov 18;10:20102. doi: 10.1038/s41598-020-75758-3 (PMC7676258; doi:10.1038/s41598-020-75758-3)
Supplement: Supplementary file 4 — Supplementary Table S4. [file 41598_2020_75758_MOESM4_ESM.xlsx]

## Sheet: Table S4a
Table S4a. List of gene ontology cellular components for the scrotal circumference and sperm motility prioritized candidate genes using NetworkAnalyst
Pathway	Total	Expected	Hits	P.Value	FDR*
Chromosome	4000	345	638	3.89e-80	6.77e-78
Proteasome complex	53	4.57	39	1.25e-30	1.09e-28
Cell_cell junction	301	26	94	6.55e-30	3.8e-28
Golgi stack	335	28.9	84	7.77e-20	3.38e-18
Spindle microtubule	2560	221	338	1.34e-18	4.67e-17
Centrosome	833	71.8	141	1.21e-15	3.51e-14
Acetylcholine_gated channel complex	123	10.6	40	4.65e-14	1.16e-12
Cell projection	101	8.71	34	1.22e-12	2.66e-11
Organelle inner membrane	94	8.11	32	3.98e-12	7.7e-11
Eukaryotic translation initiation factor 3 complex	173	14.9	45	8.7e-12	1.51e-10
Adherens junction	64	5.52	25	2.87e-11	4.54e-10
Mitochondrial membrane	91	7.85	30	4.71e-11	6.82e-10
Endocytic vesicle	239	20.6	53	9.31e-11	1.25e-09
Cytosol	361	31.1	68	4.65e-10	5.78e-09
Spindle pole	72	6.21	25	5.56e-10	6.45e-09
Ruffle	52	4.49	19	2.51e-08	2.73e-07
Nuclear membrane	279	24.1	53	2.95e-08	3.02e-07
Kinetochore	75	6.47	23	4.01e-08	3.88e-07
Microtubule organizing center	179	15.4	39	4.72e-08	4.33e-07
Nucleus	3770	325	404	5.63e-08	4.9e-07
Intercalated disc	19	1.64	11	7.41e-08	6.14e-07
Golgi_associated vesicle	124	10.7	30	1.5e-07	1.18e-06
Kinesin complex	34	2.93	14	3.12e-07	2.36e-06
Spindle	14	1.21	9	3.44e-07	2.5e-06
Microtubule associated complex	40	3.45	15	5.05e-07	3.52e-06
Trans_Golgi network	76	6.56	21	1.08e-06	7.21e-06
Cell junction	34	2.93	12	1.46e-05	9.41e-05
Endomembrane system	141	12.2	28	2.3e-05	0.000143
Nuclear replication fork	328	28.3	51	2.47e-05	0.000148
Integrator complex	36	3.11	12	2.83e-05	0.000164
Nucleoplasm	1440	124	164	8.6e-05	0.000483
Lysosome	222	19.1	36	0.00016	0.000872
Lysosomal membrane	123	10.6	23	0.000305	0.00161
Oligosaccharyltransferase complex	344	29.7	49	0.000318	0.00163
Immunological synapse	28	2.42	9	0.000391	0.00194
Integral to membrane	53	4.57	13	0.000437	0.00211
Vesicle membrane	113	9.75	21	0.000597	0.00281
Integral to organelle membrane	145	12.5	25	0.000615	0.00282
Chromatin	78	6.73	16	0.000866	0.00387
Pore complex	31	2.67	9	0.000901	0.00392
Microvillus	26	2.24	8	0.00114	0.00483
Brush border	74	6.38	15	0.00141	0.00584
U12_type spliceosomal complex	581	50.1	71	0.00161	0.00653
Coated vesicle	120	10.4	20	0.00312	0.0123
Small nuclear ribonucleoprotein complex	19	1.64	6	0.00413	0.016
Chromosome, centromeric region	54	4.66	11	0.00565	0.0214
Cytoplasmic vesicle	170	14.7	25	0.00578	0.0214
Voltage_gated potassium channel complex	145	12.5	22	0.00642	0.0231
Actin cytoskeleton	4950	427	466	0.00651	0.0231
DNA_directed RNA polymerase II, core complex	137	11.8	21	0.00679	0.0236
Intrinsic to plasma membrane	88	7.59	15	0.0079	0.0269
Apical plasma membrane	28	2.42	7	0.00822	0.0275
Ubiquitin ligase complex	43	3.71	9	0.00988	0.0324
Endosome	91	7.85	15	0.0107	0.0345
Intermediate filament	870	75	94	0.0122	0.0387
Nuclear envelope	81	6.99	13	0.0207	0.0631
Respiratory chain complex I	81	6.99	13	0.0207	0.0631
Nuclear chromatin	135	11.6	19	0.0227	0.0682
Apical part of cell	34	2.93	7	0.0238	0.0701
Ribosome	42	3.62	8	0.0252	0.073
Apicolateral plasma membrane	59	5.09	10	0.0282	0.0805
Clathrin_coated vesicle	43	3.71	8	0.0287	0.0805
Nuclear matrix	104	8.97	15	0.033	0.091
Vesicle	9	0.776	3	0.0362	0.0984
Transport vesicle	124	10.7	17	0.0374	0.1
Voltage_gated calcium channel complex	46	3.97	8	0.0411	0.108
External side of plasma membrane	16	1.38	4	0.0433	0.112
Endoplasmic reticulum membrane	686	59.2	72	0.0453	0.116
Growth cone	10	0.863	3	0.0485	0.122
*False discovery rate corrected P-value

## Sheet: Table S4b
Table S4b. List of significant (FDR-corrected P value ≤ 0.05) gene ontology cellular components the scrotal circumference and sperm motility prioritized candidate genes are involved in and related to male fertility and reproduction based on a literature search
Pathway
Proteasome complex
Cell_cell junction
Golgi stack
Spindle microtubule
Centrosome
Adherens junction
Mitochondrial membrane
Endocytic vesicle
Cytosol
Spindle pole
Nuclear membrane
Microtubule organizing center
Nucleus
Golgi_associated vesicle
Kinesin complex
Spindle
Microtubule associated complex
Trans_Golgi network
Cell junction
Chromatin
Pore complex
Microvillus
Voltage_gated potassium channel complex
Actin cytoskeleton
Apical plasma membrane
Ubiquitin ligase complex
Endosome
Intermediate filament

## Sheet: Table S4c
Table S4c. List of gene ontology cellular components the scrotal circumference and sperm motility prioritized candidate genes are involved in after selection of significant cellular components involved in fertility and reproduction
Pathway	Total	Expected	Hits	P.Value	FDR*
Chromosome	4000	292	550	1e-71	1.75e-69
Cell_cell junction	301	22	93	7.26e-35	6.32e-33
Proteasome complex	53	3.88	39	2.23e-33	1.29e-31
Spindle microtubule	2560	187	338	1.12e-32	4.85e-31
Golgi stack	335	24.5	84	1.54e-24	5.35e-23
Centrosome	833	61	139	3.41e-21	9.88e-20
Nucleus	3770	276	400	3.38e-19	8.41e-18
Acetylcholine_gated channel complex	123	9	37	4.01e-14	8.72e-13
Endocytic vesicle	239	17.5	53	1.64e-13	3.18e-12
Cell projection	101	7.39	32	4.35e-13	7.57e-12
Eukaryotic translation initiation factor 3 complex	173	12.7	43	5.57e-13	8.82e-12
Mitochondrial membrane	91	6.66	30	7.32e-13	1.02e-11
Adherens junction	64	4.68	25	7.66e-13	1.02e-11
Actin cytoskeleton	4950	362	466	8.49e-13	1.05e-11
Cytosol	361	26.4	66	2.6e-12	3.01e-11
Spindle pole	72	5.27	24	1.12e-10	1.22e-09
Nuclear membrane	279	20.4	52	2.81e-10	2.88e-09
Organelle inner membrane	94	6.88	27	3.63e-10	3.51e-09
Microtubule organizing center	179	13.1	39	4.76e-10	4.35e-09
Golgi_associated vesicle	124	9.08	30	3.64e-09	3.17e-08
Ruffle	52	3.81	18	1.22e-08	1.01e-07
Intercalated disc	19	1.39	11	1.34e-08	1.06e-07
Microtubule associated complex	40	2.93	15	5.88e-08	4.45e-07
Spindle	14	1.02	9	8.32e-08	6.03e-07
Trans_Golgi network	76	5.56	20	3.39e-07	2.33e-06
Kinesin complex	34	2.49	13	3.48e-07	2.33e-06
Kinetochore	75	5.49	19	1.25e-06	8.07e-06
Cell junction	34	2.49	12	2.67e-06	1.66e-05
Nucleoplasm	1440	106	150	3.45e-06	2.07e-05
Lysosome	222	16.2	36	4.94e-06	2.87e-05
Nuclear replication fork	328	24	47	6.51e-06	3.66e-05
Integrator complex	36	2.63	11	3.34e-05	0.000181
Intermediate filament	870	63.7	94	7.02e-05	0.00037
Lysosomal membrane	123	9	22	7.63e-05	0.000391
Integral to membrane	53	3.88	13	8.55e-05	0.000425
Immunological synapse	28	2.05	9	0.000112	0.000543
U12_type spliceosomal complex	581	42.5	67	0.000125	0.000586
Integral to organelle membrane	145	10.6	24	0.000131	0.0006
Chromatin	78	5.71	16	0.000138	0.000614
Vesicle membrane	113	8.27	20	0.000185	0.000804
Endomembrane system	141	10.3	23	0.000224	0.00095
Pore complex	31	2.27	9	0.000269	0.00111
Microvillus	26	1.9	8	0.00038	0.00151
Oligosaccharyltransferase complex	344	25.2	43	0.000381	0.00151
Voltage_gated potassium channel complex	145	10.6	22	0.000843	0.00326
DNA_directed RNA polymerase II, core complex	137	10	21	0.000957	0.00362
Coated vesicle	120	8.78	19	0.00111	0.00409
Endosome	91	6.66	15	0.00238	0.00861
Cytoplasmic vesicle	170	12.4	23	0.00307	0.0109
Apical plasma membrane	28	2.05	7	0.00334	0.0116
Ubiquitin ligase complex	43	3.15	9	0.0034	0.0116
Nuclear chromatin	135	9.88	19	0.00438	0.0147
Intrinsic to plasma membrane	88	6.44	14	0.00455	0.0149
Ribosome	42	3.07	8	0.0101	0.0321
Small nuclear ribonucleoprotein complex	19	1.39	5	0.0102	0.0321
Apical part of cell	34	2.49	7	0.0103	0.0321
Clathrin_coated vesicle	43	3.15	8	0.0117	0.0356
Endoplasmic reticulum membrane	686	50.2	66	0.0129	0.0386
Voltage_gated calcium channel complex	46	3.37	8	0.0173	0.0511
Brush border	74	5.42	11	0.0182	0.0528
Nuclear matrix	104	7.61	14	0.0191	0.0546
Vesicle	9	0.659	3	0.0235	0.066
External side of plasma membrane	16	1.17	4	0.0255	0.0701
Outer membrane	249	18.2	27	0.0258	0.0701
Extracellular matrix	186	13.6	21	0.0311	0.0833
Growth cone	10	0.732	3	0.0318	0.0838
Nuclear envelope	81	5.93	11	0.0334	0.0853
Respiratory chain complex I	81	5.93	11	0.0334	0.0853
Transport vesicle	124	9.08	15	0.0371	0.0935
Extrinsic to membrane	27	1.98	5	0.0436	0.108
Dystrophin_associated glycoprotein complex	151	11.1	17	0.0499	0.122
*False discovery rate corrected P-value

## Sheet: Table S4d
Table S4d. List of gene ontology cellular components the scrotal circumference and sperm motility prioritized candidate genes are involved in after selection of significant cellular components involved in fertility and reproduction and "Batch Selection" of prioritized candidate genes
Pathway	Total	Expected	Hits	P.Value	FDR*
Chromosome	4000	13.3	33	1.25e-09	2.17e-07
Kinesin complex	34	0.114	3	0.000194	0.0153
Spindle microtubule	2560	8.55	19	0.000265	0.0153
Cytosol	361	1.21	6	0.00119	0.0442
External side of plasma membrane	16	0.0535	2	0.00127	0.0442
Trans_Golgi network	76	0.254	3	0.00206	0.0536
Nucleus	3770	12.6	22	0.00216	0.0536
Nuclear replication fork	328	1.1	5	0.00455	0.0962
Golgi stack	335	1.12	5	0.00497	0.0962
Centrosome	833	2.78	8	0.00574	0.0999
Acetylcholine_gated channel complex	123	0.411	3	0.00797	0.118
Golgi_associated vesicle	124	0.414	3	0.00814	0.118
U12_type spliceosomal complex	581	1.94	6	0.0122	0.155
Voltage_gated potassium channel complex	145	0.484	3	0.0125	0.155
Chromosome, centromeric region	54	0.18	2	0.014	0.162
Spindle pole	72	0.241	2	0.024	0.262
Chromatin	78	0.261	2	0.0279	0.286
Organelle inner membrane	94	0.314	2	0.0393	0.38
Nucleoplasm	1440	4.82	9	0.046	0.406
Nuclear matrix	104	0.347	2	0.0471	0.406
Mediator complex	15	0.0501	1	0.049	0.406
*False discovery rate corrected P-value
