# Supplementary material for: Genome-wide association study to identify genomic regions and positional candidate genes associated with male fertility in beef cattle
Source: Sci Rep. 2020 Nov 18;10:20102. doi: 10.1038/s41598-020-75758-3 (PMC7676258; doi:10.1038/s41598-020-75758-3)
Supplement: Supplementary file 5 — Supplementary Table S5. [file 41598_2020_75758_MOESM5_ESM.xlsx]

## Sheet: Table S5
Table S5. QTL annotation in the windows explaining more than 1% of the variance for scrotal circumference and sperm motility identified in bovine using the AnimalQTLdb
	SNP		QTL
Trait	Start	End	Chr	QTL_type	Start	End	Association_type	QTL_ID	Trait_ID	Breed	Name	Abbrev	Model	Test_Base	pubmed_id	p_value	bayes_value
Scrotal Cirfumference	33525642	34523872	29	Production	34239635	34239639	Association	69444	1054	charolais,gelbvieh,hereford,limousin,pinzgauer,red angus,red poll,simmental,Angus	Body weight (birth)	BW	Mendelian	Experiment-wise	19966163	<0.05	NA
	33525642	34523872	29	Production	34239635	34239639	Association	69445	1612	charolais,gelbvieh,hereford,limousin,pinzgauer,red angus,red poll,simmental,Angus	Body weight gain	BWG	Mendelian	Experiment-wise	19966163	<0.01	NA
	10283051	11269974	29	Production	10496322	10496326	Association	69452	1064	charolais,gelbvieh,hereford,limousin,pinzgauer,red angus,red poll,simmental,Angus	Body weight (yearling)	W365	Mendelian	Experiment-wise	19966163	<0.05	NA
	10283051	11269974	29	Production	10496322	10496326	Association	69453	1612	charolais,gelbvieh,hereford,limousin,pinzgauer,red angus,red poll,simmental,Angus	Body weight gain	BWG	Mendelian	Experiment-wise	19966163	<0.05	NA
	29347332	30347114	29	Production	30136037	30136041	Association	69459	1064	charolais,gelbvieh,hereford,limousin,pinzgauer,red angus,red poll,simmental,Angus	Body weight (yearling)	W365	Mendelian	Experiment-wise	19966163	<0.05	NA
	29347332	30347114	29	Production	30136037	30136041	Association	69460	1612	charolais,gelbvieh,hereford,limousin,pinzgauer,red angus,red poll,simmental,Angus	Body weight gain	BWG	Mendelian	Experiment-wise	19966163	<0.05	NA
	29347332	30347114	29	Production	30157178	30157182	Association	69462	1612	charolais,gelbvieh,hereford,limousin,pinzgauer,red angus,red poll,simmental,Angus	Body weight gain	BWG	Mendelian	Experiment-wise	19966163	<0.05	NA
	10283051	11269974	29	Production	11034649	11034653	Association	69463	1612	charolais,gelbvieh,hereford,limousin,pinzgauer,red angus,red poll,simmental,Angus	Body weight gain	BWG	Mendelian	Experiment-wise	19966163	<0.05	NA
	29347332	30347114	29	Milk	30166970	30166974	Association	69868	1613	holstein	Milk calcium content	MCA	Mendelian	Experiment-wise	25989905	0.0997	NA
	10283051	11269974	29	Milk	10770274	10770278	Association	70756	1618	jersey	Milk iron content	MFE	Mendelian	Experiment-wise	25989905	0.0684	NA
	29347332	30347114	29	Milk	29546227	29546231	Association	118612	1639	holstein	Milk unglycosylated kappa-casein percentage	MUGKCASP	Mendelian	Experiment-wise	27485317	0.0453	NA
	29347332	30347114	29	Milk	29547154	29547158	Association	118613	1639	holstein	Milk unglycosylated kappa-casein percentage	MUGKCASP	Mendelian	Experiment-wise	27485317	0.0453	NA
	33525642	34523872	29	Milk	34522692	34522696	Association	118720	1639	holstein	Milk unglycosylated kappa-casein percentage	MUGKCASP	Mendelian	Experiment-wise	27485317	0.0518	NA
	33525642	34523872	29	Milk	34519681	34519685	Association	118759	1639	holstein	Milk unglycosylated kappa-casein percentage	MUGKCASP	Mendelian	Experiment-wise	27485317	0.0553	NA
	33525642	34523872	29	Milk	34515628	34515632	Association	119369	1639	holstein	Milk unglycosylated kappa-casein percentage	MUGKCASP	Mendelian	Experiment-wise	27485317	0.0896	NA
	10283051	11269974	29	Milk	11091164	11091168	Association	118604	1639	holstein	Milk unglycosylated kappa-casein percentage	MUGKCASP	Mendelian	Experiment-wise	27485317	0.0448	NA
	10283051	11269974	29	Milk	10413289	10413293	Association	116860	1638	holstein	Milk glycosylated kappa-casein percentage	MGKCASP	Mendelian	Experiment-wise	27485317	0.0924	NA
	10283051	11269974	29	Milk	10501794	10501798	Association	116891	1638	holstein	Milk glycosylated kappa-casein percentage	MGKCASP	Mendelian	Experiment-wise	27485317	0.0941	NA
	10283051	11269974	29	Milk	10506146	10506150	Association	116892	1638	holstein	Milk glycosylated kappa-casein percentage	MGKCASP	Mendelian	Experiment-wise	27485317	0.0941	NA
	10283051	11269974	29	Milk	10613737	10613741	Association	116064	1638	holstein	Milk glycosylated kappa-casein percentage	MGKCASP	Mendelian	Experiment-wise	27485317	0.0498	NA
	10283051	11269974	29	Milk	10616390	10616394	Association	116065	1638	holstein	Milk glycosylated kappa-casein percentage	MGKCASP	Mendelian	Experiment-wise	27485317	0.0498	NA
	10283051	11269974	29	Milk	10508150	10508154	Association	116362	1638	holstein	Milk glycosylated kappa-casein percentage	MGKCASP	Mendelian	Experiment-wise	27485317	0.0586	NA
	10283051	11269974	29	Milk	10512159	10512163	Association	116400	1638	holstein	Milk glycosylated kappa-casein percentage	MGKCASP	Mendelian	Experiment-wise	27485317	0.0633	NA
	10283051	11269974	29	Milk	10512869	10512873	Association	116401	1638	holstein	Milk glycosylated kappa-casein percentage	MGKCASP	Mendelian	Experiment-wise	27485317	0.0633	NA
	10283051	11269974	29	Milk	10548976	10548980	Association	116611	1638	holstein	Milk glycosylated kappa-casein percentage	MGKCASP	Mendelian	Experiment-wise	27485317	0.0792	NA
	10283051	11269974	29	Milk	10575515	10575519	Association	116612	1638	holstein	Milk glycosylated kappa-casein percentage	MGKCASP	Mendelian	Experiment-wise	27485317	0.0792	NA
	10283051	11269974	29	Milk	10580784	10580788	Association	116613	1638	holstein	Milk glycosylated kappa-casein percentage	MGKCASP	Mendelian	Experiment-wise	27485317	0.0792	NA
	10283051	11269974	29	Milk	10599056	10599060	Association	116614	1638	holstein	Milk glycosylated kappa-casein percentage	MGKCASP	Mendelian	Experiment-wise	27485317	0.0792	NA
	10283051	11269974	29	Milk	10902866	10902870	Association	112230	1419	holstein	Milk kappa-casein percentage	MKCASP	Mendelian	Experiment-wise	27485317	0.0602	NA
	10283051	11269974	29	Milk	10338583	10338587	Association	113390	1419	holstein	Milk kappa-casein percentage	MKCASP	Mendelian	Experiment-wise	27485317	0.092	NA
	10283051	11269974	29	Milk	10344385	10344389	Association	113391	1419	holstein	Milk kappa-casein percentage	MKCASP	Mendelian	Experiment-wise	27485317	0.092	NA
	10283051	11269974	29	Milk	10348936	10348940	Association	113392	1419	holstein	Milk kappa-casein percentage	MKCASP	Mendelian	Experiment-wise	27485317	0.092	NA
	33525642	34523872	29	Milk	34515628	34515632	Association	111628	1419	holstein	Milk kappa-casein percentage	MKCASP	Mendelian	Experiment-wise	27485317	0.0346	NA
	33525642	34523872	29	Milk	34519681	34519685	Association	111648	1419	holstein	Milk kappa-casein percentage	MKCASP	Mendelian	Experiment-wise	27485317	0.0354	NA
	10283051	11269974	29	Milk	10770274	10770278	Association	111826	1419	holstein	Milk kappa-casein percentage	MKCASP	Mendelian	Experiment-wise	27485317	0.0422	NA
	10283051	11269974	29	Milk	10989637	10989641	Association	111873	1419	holstein	Milk kappa-casein percentage	MKCASP	Mendelian	Experiment-wise	27485317	0.0463	NA
	33525642	34523872	29	Milk	34355968	34355972	Association	111917	1419	holstein	Milk kappa-casein percentage	MKCASP	Mendelian	Experiment-wise	27485317	0.0498	NA
	10283051	11269974	29	Milk	11109284	11109288	Association	112494	1419	holstein	Milk kappa-casein percentage	MKCASP	Mendelian	Experiment-wise	27485317	0.0695	NA
	10283051	11269974	29	Milk	11135830	11135834	Association	112495	1419	holstein	Milk kappa-casein percentage	MKCASP	Mendelian	Experiment-wise	27485317	0.0695	NA
	10283051	11269974	29	Milk	11147858	11147862	Association	112544	1419	holstein	Milk kappa-casein percentage	MKCASP	Mendelian	Experiment-wise	27485317	0.0716	NA
	10283051	11269974	29	Milk	10986795	10986799	Association	112705	1419	holstein	Milk kappa-casein percentage	MKCASP	Mendelian	Experiment-wise	27485317	0.0768	NA
	33525642	34523872	29	Milk	34522692	34522696	Association	111188	1419	holstein	Milk kappa-casein percentage	MKCASP	Mendelian	Experiment-wise	27485317	0.0202	NA
	10283051	11269974	29	Milk	11091164	11091168	Association	111389	1419	holstein	Milk kappa-casein percentage	MKCASP	Mendelian	Experiment-wise	27485317	0.0274	NA
	29347332	30347114	29	Health	30273854	30273858	QTL	95671	1494	holstein	Bovine respiratory disease susceptibility	BRDS	Mendelian	-	27077383	<0.01	NA
	10283051	11269974	29	Milk	10650026	10650030	Association	155000	1645	holstein	Milk arachidonic acid content	MFA-C20:4	Mendelian	Experiment-wise	27506634	0.003	NA
	29347332	30347114	29	Exterior	29629710	29629714	Association	158432	1098	holstein	Udder depth	UDPTH	Mendelian	Genome-wise	29965995	2.3e-12	NA
	29347332	30347114	29	Production	30157178	30157182	Association	24742	1063	Maine-Anjou	Body weight (weaning)	WWT	NA	Genome-wise	24906442	NA	NA
	29347332	30347114	29	Production	30157178	30157182	Association	24810	1064	Maine-Anjou	Body weight (yearling)	W365	NA	Genome-wise	24906442	NA	NA
	29347332	30347114	29	Meat_and_Carcass	30157178	30157182	Association	24644	1022	Maine-Anjou	Carcass weight	CWT	NA	Genome-wise	24906442	NA	NA
	33525642	34523872	29	Meat_and_Carcass	33533951	33533955	Association	36474	1030	charolais	Tenderness score	TEND	Mendelian	Comparison-wise	25149327	0.00031	NA
	85069592	86068330	9	Milk	85238755	85238759	Association	126245	1302	norwegian red	Milk myristoleic acid content	MFA-C14:1	Mendelian	Experiment-wise	28193175	NA	NA
	85069592	86068330	9	Milk	85238755	85238759	Association	126295	1593	norwegian red	Milk butyric acid content	MFA-C4:0	Mendelian	Experiment-wise	28193175	NA	NA
	85069592	86068330	9	Milk	85299982	85299986	Association	108859	1387	holstein	Milk beta-lactoglobulin percentage	MBLGP	Mendelian	Experiment-wise	27485317	0.0757	NA
	89514561	90513278	9	Milk	89880875	89880879	Association	130633	1685	brown swiss	Cheese energy recovery	RECENER	Mendelian	Comparison-wise	27889122	4.74e-05	NA
	85069592	86068330	9	Production	85829642	85829646	Association	68035	1064	charolais,gelbvieh,hereford,limousin,pinzgauer,red angus,red poll,simmental,Angus	Body weight (yearling)	W365	Mendelian	Experiment-wise	19966163	<0.05	NA
	85069592	86068330	9	Meat_and_Carcass	85418309	85418313	Association	152424	1190	Angus	Saturated fatty acid content	SFA	Mendelian	Comparison-wise	29163638	0.000484512	NA
	85069592	86068330	9	Milk	85081787	85081791	Association	26286	1042	holstein	Milk protein yield	PY	Mendelian	Experiment-wise	22449276	0.0389	NA
	85069592	86068330	9	Reproduction	85290927	85290931	Association	63736	1584	nelore	Reproductive efficiency	REPEFF	Mendelian	Experiment-wise	26286463	NA	>150
	85069592	86068330	9	Reproduction	85290927	85290931	Association	63763	1472	nelore	Age at first calving	AGEFC	Mendelian	Experiment-wise	26286463	NA	>150
	85069592	86068330	9	Reproduction	85306221	85306225	Association	63711	1584	nelore	Reproductive efficiency	REPEFF	Mendelian	Experiment-wise	26286463	NA	>150
	85069592	86068330	9	Reproduction	85306221	85306225	Association	63752	1472	nelore	Age at first calving	AGEFC	Mendelian	Experiment-wise	26286463	NA	>150
	85069592	86068330	9	Production	85541208	85541212	Association	44187	1131	holstein	Body depth	BD	Mendelian	Genome-wise	21831322	<0.05	NA
	85069592	86068330	9	Reproduction	85541208	85541212	Association	44188	1274	holstein	Calving ease (maternal)	CALEASE	Mendelian	Genome-wise	21831322	<0.05	NA
	85069592	86068330	9	Reproduction	85541208	85541212	Association	44189	1143	holstein	Daughter pregnancy rate	DPR	Mendelian	Genome-wise	21831322	<0.05	NA
	85069592	86068330	9	Exterior	85541208	85541212	Association	44190	1101	holstein	Foot angle	FANG	Mendelian	Genome-wise	21831322	<0.05	NA
	85069592	86068330	9	Exterior	85541208	85541212	Association	44191	1175	holstein	Feet and leg conformation	FTLEG	Mendelian	Genome-wise	21831322	<0.05	NA
	85069592	86068330	9	Milk	85541208	85541212	Association	44192	1037	holstein	Milk fat percentage	FP	Mendelian	Genome-wise	21831322	<0.05	NA
	85069592	86068330	9	Production	85541208	85541212	Association	44193	1066	holstein	PTA type	PTAT	Mendelian	Genome-wise	21831322	<0.05	NA
	85069592	86068330	9	Exterior	85541208	85541212	Association	44194	1697	holstein	Teat placement - front	FTPL	Mendelian	Genome-wise	21831322	<0.05	NA
	85069592	86068330	9	Exterior	85541208	85541212	Association	44195	1133	holstein	Udder attachment	UA	Mendelian	Genome-wise	21831322	<0.05	NA
	85069592	86068330	9	Milk	85541208	85541212	Association	44196	1039	holstein	Milk fat yield	FY	Mendelian	Genome-wise	21831322	<0.05	NA
	85069592	86068330	9	Production	85541208	85541212	Association	44197	1265	holstein	Net merit	NM	Mendelian	Genome-wise	21831322	<0.05	NA
	85069592	86068330	9	Production	85541208	85541212	Association	44198	1067	holstein	Length of productive life	PL	Mendelian	Genome-wise	21831322	<0.05	NA
	85069592	86068330	9	Milk	85541208	85541212	Association	44199	1041	holstein	Milk protein percentage	PP	Mendelian	Genome-wise	21831322	<0.05	NA
	85069592	86068330	9	Milk	85541208	85541212	Association	44200	1042	holstein	Milk protein yield	PY	Mendelian	Genome-wise	21831322	<0.05	NA
	85069592	86068330	9	Reproduction	85541208	85541212	Association	44201	1073	holstein	Calving ease	CALEASE	Mendelian	Genome-wise	21831322	<0.05	NA
	85069592	86068330	9	Health	85541208	85541212	Association	44202	1005	holstein	Somatic cell score	SCS	Mendelian	Genome-wise	21831322	<0.05	NA
	85069592	86068330	9	Exterior	85541208	85541212	Association	44203	1135	holstein	Strength	STR	Mendelian	Genome-wise	21831322	<0.05	NA
	85069592	86068330	9	Exterior	85541208	85541212	Association	44204	1098	holstein	Udder depth	UDPTH	Mendelian	Genome-wise	21831322	<0.05	NA
	85069592	86068330	9	Milk	85709537	85709541	Association	34777	1326	jersey	Milk pentadecylic acid content	MFA-C15:0	Mendelian	Experiment-wise	25511820	0.0682155	NA
	85069592	86068330	9	Reproduction	85739182	85739186	Association	28603	1195	ayrshire,danish red,holstein,jersey,norwegian red,Swedish Red-and-White	Interval from first to last insemination	INSINT	Mendelian	Comparison-wise	24428918	4.32e-07	NA
	85069592	86068330	9	Reproduction	85789491	85789495	Association	63730	1584	nelore	Reproductive efficiency	REPEFF	Mendelian	Experiment-wise	26286463	NA	>150
	85069592	86068330	9	Reproduction	85789491	85789495	Association	63769	1472	nelore	Age at first calving	AGEFC	Mendelian	Experiment-wise	26286463	NA	>150
	85069592	86068330	9	Reproduction	85897020	85897024	Association	44205	1274	holstein	Calving ease (maternal)	CALEASE	Mendelian	Genome-wise	21831322	<0.05	NA
	85069592	86068330	9	Reproduction	85897020	85897024	Association	44206	1143	holstein	Daughter pregnancy rate	DPR	Mendelian	Genome-wise	21831322	<0.05	NA
	85069592	86068330	9	Exterior	85897020	85897024	Association	44207	1101	holstein	Foot angle	FANG	Mendelian	Genome-wise	21831322	<0.05	NA
	85069592	86068330	9	Exterior	85897020	85897024	Association	44208	1175	holstein	Feet and leg conformation	FTLEG	Mendelian	Genome-wise	21831322	<0.05	NA
	85069592	86068330	9	Milk	85897020	85897024	Association	44209	1037	holstein	Milk fat percentage	FP	Mendelian	Genome-wise	21831322	<0.05	NA
	85069592	86068330	9	Production	85897020	85897024	Association	44210	1066	holstein	PTA type	PTAT	Mendelian	Genome-wise	21831322	<0.05	NA
	85069592	86068330	9	Exterior	85897020	85897024	Association	44211	1697	holstein	Teat placement - front	FTPL	Mendelian	Genome-wise	21831322	<0.05	NA
	85069592	86068330	9	Exterior	85897020	85897024	Association	44212	1133	holstein	Udder attachment	UA	Mendelian	Genome-wise	21831322	<0.05	NA
	85069592	86068330	9	Milk	85897020	85897024	Association	44213	1039	holstein	Milk fat yield	FY	Mendelian	Genome-wise	21831322	<0.05	NA
	85069592	86068330	9	Production	85897020	85897024	Association	44214	1265	holstein	Net merit	NM	Mendelian	Genome-wise	21831322	<0.05	NA
	85069592	86068330	9	Production	85897020	85897024	Association	44215	1067	holstein	Length of productive life	PL	Mendelian	Genome-wise	21831322	<0.05	NA
	85069592	86068330	9	Milk	85897020	85897024	Association	44216	1041	holstein	Milk protein percentage	PP	Mendelian	Genome-wise	21831322	<0.05	NA
	85069592	86068330	9	Milk	85897020	85897024	Association	44217	1042	holstein	Milk protein yield	PY	Mendelian	Genome-wise	21831322	<0.05	NA
	85069592	86068330	9	Exterior	85897020	85897024	Association	44218	1708	holstein	Rear leg placement - rear view	RLEGR	Mendelian	Genome-wise	21831322	<0.05	NA
	85069592	86068330	9	Exterior	85897020	85897024	Association	44219	1173	holstein	Rear leg placement - side view	RLEGS	Mendelian	Genome-wise	21831322	<0.05	NA
	85069592	86068330	9	Reproduction	85897020	85897024	Association	44220	1073	holstein	Calving ease	CALEASE	Mendelian	Genome-wise	21831322	<0.05	NA
	85069592	86068330	9	Health	85897020	85897024	Association	44221	1005	holstein	Somatic cell score	SCS	Mendelian	Genome-wise	21831322	<0.05	NA
	85069592	86068330	9	Exterior	85897020	85897024	Association	44222	1135	holstein	Strength	STR	Mendelian	Genome-wise	21831322	<0.05	NA
	85069592	86068330	9	Exterior	85897020	85897024	Association	44223	1098	holstein	Udder depth	UDPTH	Mendelian	Genome-wise	21831322	<0.05	NA
	85069592	86068330	9	Milk	85975960	85975964	Association	25890	1039	holstein	Milk fat yield	FY	Mendelian	Experiment-wise	22449276	0.0133	NA
	89514561	90513278	9	Meat_and_Carcass	89664365	89664369	Association	152123	1718	Angus	Muscle magnesium content	MAG	Mendelian	Comparison-wise	29163638	0.000298558	NA
	89514561	90513278	9	Meat_and_Carcass	89664365	89664369	Association	152306	1720	Angus	Muscle phosphorus content	PHOS	Mendelian	Comparison-wise	29163638	0.00096973	NA
	89514561	90513278	9	Exterior	89522437	89522441	Association	44281	1697	holstein	Teat placement - front	FTPL	Mendelian	Genome-wise	21831322	<0.05	NA
	89514561	90513278	9	Exterior	89522437	89522441	Association	44282	1698	holstein	Teat placement - rear	RTPL	Mendelian	Genome-wise	21831322	<0.05	NA
	89514561	90513278	9	Exterior	89522437	89522441	Association	44283	1096	holstein	Teat length	TLGTH	Mendelian	Genome-wise	21831322	<0.05	NA
	89514561	90513278	9	Exterior	89522437	89522441	Association	44284	1130	holstein	Udder cleft	UC	Mendelian	Genome-wise	21831322	<0.05	NA
	89514561	90513278	9	Exterior	90051210	90051214	Association	37412	1529	Fleckvieh	Eye area pigmentation	EYEAP	Mendelian	Comparison-wise	25515556	5.68e-06	NA
	62210731	63210223	10	Production	62942085	62942089	Association	68136	1612	charolais,gelbvieh,hereford,limousin,pinzgauer,red angus,red poll,simmental,Angus	Body weight gain	BWG	Mendelian	Experiment-wise	19966163	<0.05	NA
	62210731	63210223	10	Milk	62234220	62234224	Association	157791	1099	holstein	Milking speed	MSPD	Mendelian	Genome-wise	29705414	<0.05	NA
	62210731	63210223	10	Milk	62238473	62238477	Association	157792	1099	holstein	Milking speed	MSPD	Mendelian	Genome-wise	29705414	<0.05	NA
	62210731	63210223	10	Milk	62238473	62238477	Association	157793	1099	holstein	Milking speed	MSPD	Mendelian	Genome-wise	29705414	<0.05	NA
	62210731	63210223	10	Milk	62651988	62651992	Association	157794	1099	holstein	Milking speed	MSPD	Mendelian	Genome-wise	29705414	<0.05	NA
	62210731	63210223	10	Milk	63117989	63117993	Association	157795	1099	holstein	Milking speed	MSPD	Mendelian	Genome-wise	29705414	<0.05	NA
	62210731	63210223	10	Production	62428621	62428625	Association	23797	1063	NA	Body weight (weaning)	WWT	Mendelian	Comparison-wise	23851991	<0.001	NA
	62210731	63210223	10	Production	62428621	62428625	Association	44798	1131	holstein	Body depth	BD	Mendelian	Genome-wise	21831322	<0.05	NA
	62210731	63210223	10	Reproduction	62428621	62428625	Association	44799	1274	holstein	Calving ease (maternal)	CALEASE	Mendelian	Genome-wise	21831322	<0.05	NA
	62210731	63210223	10	Exterior	62428621	62428625	Association	44800	1137	holstein	Dairy form	DYF	Mendelian	Genome-wise	21831322	<0.05	NA
	62210731	63210223	10	Exterior	62428621	62428625	Association	44801	1175	holstein	Feet and leg conformation	FTLEG	Mendelian	Genome-wise	21831322	<0.05	NA
	62210731	63210223	10	Production	62428621	62428625	Association	44802	1066	holstein	PTA type	PTAT	Mendelian	Genome-wise	21831322	<0.05	NA
	62210731	63210223	10	Exterior	62428621	62428625	Association	44803	1697	holstein	Teat placement - front	FTPL	Mendelian	Genome-wise	21831322	<0.05	NA
	62210731	63210223	10	Exterior	62428621	62428625	Association	44804	1133	holstein	Udder attachment	UA	Mendelian	Genome-wise	21831322	<0.05	NA
	62210731	63210223	10	Exterior	62428621	62428625	Association	44805	1698	holstein	Teat placement - rear	RTPL	Mendelian	Genome-wise	21831322	<0.05	NA
	62210731	63210223	10	Exterior	62428621	62428625	Association	44806	1139	holstein	Udder height	UHT	Mendelian	Genome-wise	21831322	<0.05	NA
	62210731	63210223	10	Production	62428621	62428625	Association	44807	1150	holstein	Rump width	RUMWD	Mendelian	Genome-wise	21831322	<0.05	NA
	62210731	63210223	10	Health	62428621	62428625	Association	44808	1005	holstein	Somatic cell score	SCS	Mendelian	Genome-wise	21831322	<0.05	NA
	62210731	63210223	10	Exterior	62428621	62428625	Association	44809	1134	holstein	Stature	STA	Mendelian	Genome-wise	21831322	<0.05	NA
	62210731	63210223	10	Exterior	62428621	62428625	Association	44810	1135	holstein	Strength	STR	Mendelian	Genome-wise	21831322	<0.05	NA
	62210731	63210223	10	Exterior	62428621	62428625	Association	44811	1130	holstein	Udder cleft	UC	Mendelian	Genome-wise	21831322	<0.05	NA
	62210731	63210223	10	Exterior	62428621	62428625	Association	44812	1098	holstein	Udder depth	UDPTH	Mendelian	Genome-wise	21831322	<0.05	NA
	62210731	63210223	10	Production	62450134	62450138	Association	44813	1131	holstein	Body depth	BD	Mendelian	Genome-wise	21831322	<0.05	NA
	62210731	63210223	10	Reproduction	62450134	62450138	Association	44814	1274	holstein	Calving ease (maternal)	CALEASE	Mendelian	Genome-wise	21831322	<0.05	NA
	62210731	63210223	10	Exterior	62450134	62450138	Association	44815	1137	holstein	Dairy form	DYF	Mendelian	Genome-wise	21831322	<0.05	NA
	62210731	63210223	10	Production	62450134	62450138	Association	44816	1066	holstein	PTA type	PTAT	Mendelian	Genome-wise	21831322	<0.05	NA
	62210731	63210223	10	Exterior	62450134	62450138	Association	44817	1697	holstein	Teat placement - front	FTPL	Mendelian	Genome-wise	21831322	<0.05	NA
	62210731	63210223	10	Exterior	62450134	62450138	Association	44818	1133	holstein	Udder attachment	UA	Mendelian	Genome-wise	21831322	<0.05	NA
	62210731	63210223	10	Exterior	62450134	62450138	Association	44819	1698	holstein	Teat placement - rear	RTPL	Mendelian	Genome-wise	21831322	<0.05	NA
	62210731	63210223	10	Exterior	62450134	62450138	Association	44820	1139	holstein	Udder height	UHT	Mendelian	Genome-wise	21831322	<0.05	NA
	62210731	63210223	10	Production	62450134	62450138	Association	44821	1150	holstein	Rump width	RUMWD	Mendelian	Genome-wise	21831322	<0.05	NA
	62210731	63210223	10	Health	62450134	62450138	Association	44822	1005	holstein	Somatic cell score	SCS	Mendelian	Genome-wise	21831322	<0.05	NA
	62210731	63210223	10	Exterior	62450134	62450138	Association	44823	1134	holstein	Stature	STA	Mendelian	Genome-wise	21831322	<0.05	NA
	62210731	63210223	10	Exterior	62450134	62450138	Association	44824	1135	holstein	Strength	STR	Mendelian	Genome-wise	21831322	<0.05	NA
	62210731	63210223	10	Exterior	62450134	62450138	Association	44825	1130	holstein	Udder cleft	UC	Mendelian	Genome-wise	21831322	<0.05	NA
	62210731	63210223	10	Exterior	62450134	62450138	Association	44826	1098	holstein	Udder depth	UDPTH	Mendelian	Genome-wise	21831322	<0.05	NA
	62210731	63210223	10	Production	62567696	62567700	Association	44827	1131	holstein	Body depth	BD	Mendelian	Genome-wise	21831322	<0.05	NA
	62210731	63210223	10	Exterior	62567696	62567700	Association	44828	1137	holstein	Dairy form	DYF	Mendelian	Genome-wise	21831322	<0.05	NA
	62210731	63210223	10	Production	62567696	62567700	Association	44829	1066	holstein	PTA type	PTAT	Mendelian	Genome-wise	21831322	<0.05	NA
	62210731	63210223	10	Exterior	62567696	62567700	Association	44830	1133	holstein	Udder attachment	UA	Mendelian	Genome-wise	21831322	<0.05	NA
	62210731	63210223	10	Exterior	62567696	62567700	Association	44831	1139	holstein	Udder height	UHT	Mendelian	Genome-wise	21831322	<0.05	NA
	62210731	63210223	10	Production	62567696	62567700	Association	44832	1150	holstein	Rump width	RUMWD	Mendelian	Genome-wise	21831322	<0.05	NA
	62210731	63210223	10	Exterior	62567696	62567700	Association	44833	1134	holstein	Stature	STA	Mendelian	Genome-wise	21831322	<0.05	NA
	62210731	63210223	10	Exterior	62567696	62567700	Association	44834	1135	holstein	Strength	STR	Mendelian	Genome-wise	21831322	<0.05	NA
	62210731	63210223	10	Exterior	62567696	62567700	Association	44835	1130	holstein	Udder cleft	UC	Mendelian	Genome-wise	21831322	<0.05	NA
	62210731	63210223	10	Exterior	62567696	62567700	Association	44836	1098	holstein	Udder depth	UDPTH	Mendelian	Genome-wise	21831322	<0.05	NA
	62210731	63210223	10	Production	62802411	62802415	Association	44837	1131	holstein	Body depth	BD	Mendelian	Genome-wise	21831322	<0.05	NA
	62210731	63210223	10	Exterior	62802411	62802415	Association	44838	1137	holstein	Dairy form	DYF	Mendelian	Genome-wise	21831322	<0.05	NA
	62210731	63210223	10	Exterior	62802411	62802415	Association	44839	1175	holstein	Feet and leg conformation	FTLEG	Mendelian	Genome-wise	21831322	<0.05	NA
	62210731	63210223	10	Production	62802411	62802415	Association	44840	1066	holstein	PTA type	PTAT	Mendelian	Genome-wise	21831322	<0.05	NA
	62210731	63210223	10	Exterior	62802411	62802415	Association	44841	1697	holstein	Teat placement - front	FTPL	Mendelian	Genome-wise	21831322	<0.05	NA
	62210731	63210223	10	Exterior	62802411	62802415	Association	44842	1133	holstein	Udder attachment	UA	Mendelian	Genome-wise	21831322	<0.05	NA
	62210731	63210223	10	Exterior	62802411	62802415	Association	44843	1698	holstein	Teat placement - rear	RTPL	Mendelian	Genome-wise	21831322	<0.05	NA
	62210731	63210223	10	Exterior	62802411	62802415	Association	44844	1139	holstein	Udder height	UHT	Mendelian	Genome-wise	21831322	<0.05	NA
	62210731	63210223	10	Production	62802411	62802415	Association	44845	1150	holstein	Rump width	RUMWD	Mendelian	Genome-wise	21831322	<0.05	NA
	62210731	63210223	10	Exterior	62802411	62802415	Association	44846	1134	holstein	Stature	STA	Mendelian	Genome-wise	21831322	<0.05	NA
	62210731	63210223	10	Exterior	62802411	62802415	Association	44847	1135	holstein	Strength	STR	Mendelian	Genome-wise	21831322	<0.05	NA
	62210731	63210223	10	Exterior	62802411	62802415	Association	44848	1130	holstein	Udder cleft	UC	Mendelian	Genome-wise	21831322	<0.05	NA
	62210731	63210223	10	Exterior	62802411	62802415	Association	44849	1098	holstein	Udder depth	UDPTH	Mendelian	Genome-wise	21831322	<0.05	NA
	62210731	63210223	10	Production	62870801	62870805	Association	44850	1131	holstein	Body depth	BD	Mendelian	Genome-wise	21831322	<0.05	NA
	62210731	63210223	10	Exterior	62870801	62870805	Association	44851	1137	holstein	Dairy form	DYF	Mendelian	Genome-wise	21831322	<0.05	NA
	62210731	63210223	10	Exterior	62870801	62870805	Association	44852	1175	holstein	Feet and leg conformation	FTLEG	Mendelian	Genome-wise	21831322	<0.05	NA
	62210731	63210223	10	Production	62870801	62870805	Association	44853	1066	holstein	PTA type	PTAT	Mendelian	Genome-wise	21831322	<0.05	NA
	62210731	63210223	10	Exterior	62870801	62870805	Association	44854	1697	holstein	Teat placement - front	FTPL	Mendelian	Genome-wise	21831322	<0.05	NA
	62210731	63210223	10	Exterior	62870801	62870805	Association	44855	1133	holstein	Udder attachment	UA	Mendelian	Genome-wise	21831322	<0.05	NA
	62210731	63210223	10	Exterior	62870801	62870805	Association	44856	1698	holstein	Teat placement - rear	RTPL	Mendelian	Genome-wise	21831322	<0.05	NA
	62210731	63210223	10	Exterior	62870801	62870805	Association	44857	1139	holstein	Udder height	UHT	Mendelian	Genome-wise	21831322	<0.05	NA
	62210731	63210223	10	Production	62870801	62870805	Association	44858	1150	holstein	Rump width	RUMWD	Mendelian	Genome-wise	21831322	<0.05	NA
	62210731	63210223	10	Exterior	62870801	62870805	Association	44859	1134	holstein	Stature	STA	Mendelian	Genome-wise	21831322	<0.05	NA
	62210731	63210223	10	Exterior	62870801	62870805	Association	44860	1135	holstein	Strength	STR	Mendelian	Genome-wise	21831322	<0.05	NA
	62210731	63210223	10	Exterior	62870801	62870805	Association	44861	1130	holstein	Udder cleft	UC	Mendelian	Genome-wise	21831322	<0.05	NA
	62210731	63210223	10	Exterior	62870801	62870805	Association	44862	1098	holstein	Udder depth	UDPTH	Mendelian	Genome-wise	21831322	<0.05	NA
	10933271	11930436	24	Milk	11760720	11760724	Association	111418	1419	holstein	Milk kappa-casein percentage	MKCASP	Mendelian	Experiment-wise	27485317	0.0289	NA
	10933271	11930436	24	Milk	11754252	11754256	Association	111483	1419	holstein	Milk kappa-casein percentage	MKCASP	Mendelian	Experiment-wise	27485317	0.0303	NA
	22183762	23180410	20	Production	22188485	22188489	Association	102139	1053	Marchigiana	Average daily gain	ADG	Mendelian	Experiment-wise	27329851	<0.05	NA
	22183762	23180410	20	Exterior	23119531	23119535	Association	154216	1134	ayrshire,danish red,holstein,jersey,normande,Angus,Fleckvieh,Montb√©liarde	Stature	STA	Mendelian	Genome-wise	29459679	<0.05	NA
	22183762	23180410	20	Production	22272972	22272976	Association	25022	1067	holstein,jersey	Length of productive life	PL	Mendelian	Comparison-wise	24456127	5.52e-32	NA
	22183762	23180410	20	Milk	22886962	22886966	Association	26045	1039	holstein	Milk fat yield	FY	Mendelian	Experiment-wise	22449276	0.00701	NA
	22183762	23180410	20	Milk	22886962	22886966	Association	26414	1042	holstein	Milk protein yield	PY	Mendelian	Experiment-wise	22449276	0.0389	NA
	22183762	23180410	20	Health	23009074	23009078	Association	63707	1146	ayrshire,danish red,Swedish Red-and-White	Clinical mastitis	CM	Mendelian	Genome-wise	26409972	<0.05	NA
	22183762	23180410	20	Milk	23073234	23073238	Association	20192	1044	holstein	Milk yield	MY	Mendelian	NA	22281351	<0.05	NA
Sperm Motility	51881818	52880825	24	Production	51956659	51956663	Association	69267	1612	charolais,gelbvieh,hereford,limousin,pinzgauer,red angus,red poll,simmental,Angus	Body weight gain	BWG	Mendelian	Experiment-wise	19966163	<0.05	NA
	51881818	52880825	24	Production	52014705	52014709	Association	69278	1064	charolais,gelbvieh,hereford,limousin,pinzgauer,red angus,red poll,simmental,Angus	Body weight (yearling)	W365	Mendelian	Experiment-wise	19966163	<0.05	NA
	51881818	52880825	24	Production	52037617	52037621	Association	69297	1612	charolais,gelbvieh,hereford,limousin,pinzgauer,red angus,red poll,simmental,Angus	Body weight gain	BWG	Mendelian	Experiment-wise	19966163	<0.05	NA
	51881818	52880825	24	Milk	52589242	52589246	Association	70246	1618	jersey	Milk iron content	MFE	Mendelian	Experiment-wise	25989905	0.0442	NA
	51881818	52880825	24	Milk	52574181	52574185	Association	70654	1618	jersey	Milk iron content	MFE	Mendelian	Experiment-wise	25989905	0.0509	NA
	51881818	52880825	24	Milk	52578977	52578981	Association	70655	1618	jersey	Milk iron content	MFE	Mendelian	Experiment-wise	25989905	0.0509	NA
	51881818	52880825	24	Milk	52579470	52579474	Association	70656	1618	jersey	Milk iron content	MFE	Mendelian	Experiment-wise	25989905	0.0509	NA
	51881818	52880825	24	Milk	52487494	52487498	Association	70827	1618	jersey	Milk iron content	MFE	Mendelian	Experiment-wise	25989905	0.0832	NA
	97251687	98242399	9	Milk	97763147	97763151	Association	116564	1638	holstein	Milk glycosylated kappa-casein percentage	MGKCASP	Mendelian	Experiment-wise	27485317	0.0751	NA
	95179163	96178394	9	Milk	95562798	95562802	Association	116767	1638	holstein	Milk glycosylated kappa-casein percentage	MGKCASP	Mendelian	Experiment-wise	27485317	0.0873	NA
	95179163	96178394	9	Milk	95564354	95564358	Association	116768	1638	holstein	Milk glycosylated kappa-casein percentage	MGKCASP	Mendelian	Experiment-wise	27485317	0.0873	NA
	97251687	98242399	9	Production	97327315	97327319	Association	68028	1064	charolais,gelbvieh,hereford,limousin,pinzgauer,red angus,red poll,simmental,Angus	Body weight (yearling)	W365	Mendelian	Experiment-wise	19966163	<0.05	NA
	97251687	98242399	9	Production	97327315	97327319	Association	68029	1612	charolais,gelbvieh,hereford,limousin,pinzgauer,red angus,red poll,simmental,Angus	Body weight gain	BWG	Mendelian	Experiment-wise	19966163	<0.05	NA
	97251687	98242399	9	Production	97749600	97749604	Association	68061	1612	charolais,gelbvieh,hereford,limousin,pinzgauer,red angus,red poll,simmental,Angus	Body weight gain	BWG	Mendelian	Experiment-wise	19966163	<0.05	NA
	95179163	96178394	9	Reproduction	96146586	96146590	Association	106966	1143	holstein	Daughter pregnancy rate	DPR	Mendelian	Comparison-wise	27209127	1.2e-05	NA
	95179163	96178394	9	Production	95198281	95198285	Association	125984	1067	holstein	Length of productive life	PL	Mendelian	Chromosome-wise	18565942	<0.05	NA
	95179163	96178394	9	Reproduction	95198281	95198285	Association	126035	1274	holstein	Calving ease (maternal)	CALEASE	Mendelian	Chromosome-wise	18565942	<0.05	NA
	97251687	98242399	9	Production	97567314	97567318	Association	125444	1390	holstein,jersey	Lactation persistency	LACTPER	Mendelian	-	20412936	0.048	NA
	95179163	96178394	9	Reproduction	96041209	96041213	Association	122349	1143	holstein	Daughter pregnancy rate	DPR	Mendelian	-	26923315	0.0006	NA
	95179163	96178394	9	Reproduction	96041209	96041213	Association	122378	1075	holstein	Conception rate	CONCRATE	Mendelian	-	26923315	0.0023	NA
	95179163	96178394	9	Milk	96056432	96056436	Association	156350	1325	holstein	Milk tetracosanoic acid content	MFA-C24:0	Mendelian	Experiment-wise	27506634	0.0069	NA
	95179163	96178394	9	Reproduction	95495036	95495040	Association	28646	1412	ayrshire,danish red,holstein,jersey,norwegian red,Swedish Red-and-White	Fertility index	FERIND	Mendelian	Comparison-wise	24428918	9.76e-07	NA
	95179163	96178394	9	Production	96041209	96041213	Association	57177	1067	holstein	Length of productive life	PL	Mendelian	Experiment-wise	23759029	0.0014	NA
	95179163	96178394	9	Reproduction	96041209	96041213	Association	57145	1075	holstein	Conception rate	CONCRATE	Mendelian	Experiment-wise	23759029	0.0216	NA
	95179163	96178394	9	Production	96041209	96041213	Association	57210	1265	holstein	Net merit	NM	Mendelian	Experiment-wise	23759029	0.007	NA
	95179163	96178394	9	Health	96041209	96041213	Association	57044	1409	holstein	Body temperature	BTEMP	Mendelian	-	26198991	0.016	NA
	95179163	96178394	9	Health	96041209	96041213	Association	57055	1399	holstein	Respiratory rate	RESRATE	Mendelian	-	26198991	0.0016	NA
	95179163	96178394	9	Reproduction	96041209	96041213	Association	57096	1143	holstein	Daughter pregnancy rate	DPR	Mendelian	Experiment-wise	23759029	0.004	NA
	95179163	96178394	9	Reproduction	96047816	96047820	Association	30279	1169	brahman	Interval to first estrus after calving	CALEST	Mendelian	Comparison-wise	22100599	0.000514	NA
	97251687	98242399	9	Milk	97540233	97540237	Association	64084	1599	holstein	Milk riboflavin content	RIBO	Mendelian	Comparison-wise	25771056	3.38e-05	NA
	97251687	98242399	9	Milk	97552277	97552281	Association	64085	1599	holstein	Milk riboflavin content	RIBO	Mendelian	Comparison-wise	25771056	3.84e-05	NA
	97251687	98242399	9	Milk	97558374	97558378	Association	64086	1599	holstein	Milk riboflavin content	RIBO	Mendelian	Comparison-wise	25771056	3.84e-05	NA
	97251687	98242399	9	Milk	97559380	97559384	Association	64087	1599	holstein	Milk riboflavin content	RIBO	Mendelian	Comparison-wise	25771056	3.84e-05	NA
	97251687	98242399	9	Milk	97560949	97560953	Association	64088	1599	holstein	Milk riboflavin content	RIBO	Mendelian	Comparison-wise	25771056	3.84e-05	NA
	97251687	98242399	9	Milk	97562044	97562048	Association	64089	1599	holstein	Milk riboflavin content	RIBO	Mendelian	Comparison-wise	25771056	3.84e-05	NA
	97251687	98242399	9	Milk	97563164	97563168	Association	64090	1599	holstein	Milk riboflavin content	RIBO	Mendelian	Comparison-wise	25771056	3.84e-05	NA
	97251687	98242399	9	Milk	97564809	97564813	Association	64091	1599	holstein	Milk riboflavin content	RIBO	Mendelian	Comparison-wise	25771056	3.84e-05	NA
	97251687	98242399	9	Milk	97570742	97570746	Association	64093	1599	holstein	Milk riboflavin content	RIBO	Mendelian	Comparison-wise	25771056	3.77e-05	NA
	97251687	98242399	9	Milk	97571318	97571322	Association	64094	1599	holstein	Milk riboflavin content	RIBO	Mendelian	Comparison-wise	25771056	2.25e-05	NA
	97251687	98242399	9	Milk	97579352	97579356	Association	64095	1599	holstein	Milk riboflavin content	RIBO	Mendelian	Comparison-wise	25771056	7.03e-05	NA
	1818757	2813363	13	Production	2775062	2775066	Association	68553	1612	charolais,gelbvieh,hereford,limousin,pinzgauer,red angus,red poll,simmental,Angus	Body weight gain	BWG	Mendelian	Experiment-wise	19966163	<0.05	NA
	1818757	2813363	13	Production	2721395	2721399	Association	68558	1612	charolais,gelbvieh,hereford,limousin,pinzgauer,red angus,red poll,simmental,Angus	Body weight gain	BWG	Mendelian	Experiment-wise	19966163	<0.05	NA
	1818757	2813363	13	Production	2800280	2800284	Association	68563	1612	charolais,gelbvieh,hereford,limousin,pinzgauer,red angus,red poll,simmental,Angus	Body weight gain	BWG	Mendelian	Experiment-wise	19966163	<0.05	NA
	1818757	2813363	13	Meat_and_Carcass	2080030	2080034	Association	151721	1715	Angus	Muscle creatine content	CREA	Mendelian	Comparison-wise	29163638	0.000952857	NA
	1818757	2813363	13	Meat_and_Carcass	2080030	2080034	Association	151904	1103	Angus	Intramuscular fat	EEF	Mendelian	Comparison-wise	29163638	0.000585177	NA
	1818757	2813363	13	Meat_and_Carcass	2079648	2079652	Association	151927	1103	Angus	Intramuscular fat	EEF	Mendelian	Comparison-wise	29163638	0.000995345	NA
	1818757	2813363	13	Exterior	2310902	2310906	Association	22638	1313	holstein	Body condition score	BCS	Mendelian	NA	23031337	NA	10.8
	1818757	2813363	13	Production	2310902	2310906	Association	22651	1165	holstein	Dry matter intake	DMI	Mendelian	NA	23031337	NA	NA
	1818757	2813363	13	Meat_and_Carcass	2507815	2507819	QTL	19786	1369	Angus	Omega-3 unsaturated fatty acid content	FA-n3	Mendelian	NA	24156620	NA	NA
	1818757	2813363	13	Production	2644743	2644747	Association	46620	1131	holstein	Body depth	BD	Mendelian	Genome-wise	21831322	<0.05	NA
	1818757	2813363	13	Exterior	2644743	2644747	Association	46621	1137	holstein	Dairy form	DYF	Mendelian	Genome-wise	21831322	<0.05	NA
	1818757	2813363	13	Reproduction	2644743	2644747	Association	46622	1143	holstein	Daughter pregnancy rate	DPR	Mendelian	Genome-wise	21831322	<0.05	NA
	1818757	2813363	13	Exterior	2644743	2644747	Association	46623	1101	holstein	Foot angle	FANG	Mendelian	Genome-wise	21831322	<0.05	NA
	1818757	2813363	13	Exterior	2644743	2644747	Association	46624	1175	holstein	Feet and leg conformation	FTLEG	Mendelian	Genome-wise	21831322	<0.05	NA
	1818757	2813363	13	Production	2644743	2644747	Association	46625	1066	holstein	PTA type	PTAT	Mendelian	Genome-wise	21831322	<0.05	NA
	1818757	2813363	13	Exterior	2644743	2644747	Association	46626	1133	holstein	Udder attachment	UA	Mendelian	Genome-wise	21831322	<0.05	NA
	1818757	2813363	13	Milk	2644743	2644747	Association	46627	1039	holstein	Milk fat yield	FY	Mendelian	Genome-wise	21831322	<0.05	NA
	1818757	2813363	13	Milk	2644743	2644747	Association	46628	1044	holstein	Milk yield	MY	Mendelian	Genome-wise	21831322	<0.05	NA
	1818757	2813363	13	Milk	2644743	2644747	Association	46629	1042	holstein	Milk protein yield	PY	Mendelian	Genome-wise	21831322	<0.05	NA
	1818757	2813363	13	Exterior	2644743	2644747	Association	46630	1708	holstein	Rear leg placement - rear view	RLEGR	Mendelian	Genome-wise	21831322	<0.05	NA
	1818757	2813363	13	Exterior	2644743	2644747	Association	46631	1139	holstein	Udder height	UHT	Mendelian	Genome-wise	21831322	<0.05	NA
	1818757	2813363	13	Production	2644743	2644747	Association	46632	1150	holstein	Rump width	RUMWD	Mendelian	Genome-wise	21831322	<0.05	NA
	1818757	2813363	13	Exterior	2644743	2644747	Association	46633	1134	holstein	Stature	STA	Mendelian	Genome-wise	21831322	<0.05	NA
	1818757	2813363	13	Exterior	2644743	2644747	Association	46634	1135	holstein	Strength	STR	Mendelian	Genome-wise	21831322	<0.05	NA
	1818757	2813363	13	Exterior	2644743	2644747	Association	46635	1096	holstein	Teat length	TLGTH	Mendelian	Genome-wise	21831322	<0.05	NA
	1818757	2813363	13	Exterior	2644743	2644747	Association	46636	1130	holstein	Udder cleft	UC	Mendelian	Genome-wise	21831322	<0.05	NA
	1818757	2813363	13	Reproduction	2310902	2310906	Association	30014	1169	brahman	Interval to first estrus after calving	CALEST	Mendelian	Comparison-wise	22100599	0.000315	NA
	1818757	2813363	13	Reproduction	2310902	2310906	Association	30254	1169	brahman	Interval to first estrus after calving	CALEST	Mendelian	Comparison-wise	22100599	0.00014	NA
	38077292	39076620	20	Milk	38333467	38333471	Association	105109	1041	holstein	Milk protein percentage	PP	Mendelian	Genome-wise	27287773	0.0287	NA
	38077292	39076620	20	Milk	38987166	38987170	Association	97525	1044	ayrshire,danish red,Swedish Red-and-White	Milk yield	MY	Mendelian	Genome-wise	27006194	0.0282031	NA
	38077292	39076620	20	Milk	39013930	39013934	Association	97469	1044	ayrshire,danish red,Swedish Red-and-White	Milk yield	MY	Mendelian	Genome-wise	27006194	0.0126082	NA
	38077292	39076620	20	Milk	39015985	39015989	Association	97471	1044	ayrshire,danish red,Swedish Red-and-White	Milk yield	MY	Mendelian	Genome-wise	27006194	0.0127528	NA
	38077292	39076620	20	Milk	39016653	39016657	Association	97473	1044	ayrshire,danish red,Swedish Red-and-White	Milk yield	MY	Mendelian	Genome-wise	27006194	0.0127754	NA
	38077292	39076620	20	Milk	39021394	39021398	Association	97474	1044	ayrshire,danish red,Swedish Red-and-White	Milk yield	MY	Mendelian	Genome-wise	27006194	0.0128851	NA
	38077292	39076620	20	Milk	39022338	39022342	Association	97475	1044	ayrshire,danish red,Swedish Red-and-White	Milk yield	MY	Mendelian	Genome-wise	27006194	0.0128894	NA
	38077292	39076620	20	Milk	38907914	38907918	Association	97476	1044	ayrshire,danish red,Swedish Red-and-White	Milk yield	MY	Mendelian	Genome-wise	27006194	0.0130557	NA
	38077292	39076620	20	Milk	39000858	39000862	Association	97486	1044	ayrshire,danish red,Swedish Red-and-White	Milk yield	MY	Mendelian	Genome-wise	27006194	0.0159298	NA
	38077292	39076620	20	Milk	38538019	38538023	Association	97499	1044	ayrshire,danish red,Swedish Red-and-White	Milk yield	MY	Mendelian	Genome-wise	27006194	0.0213936	NA
	38077292	39076620	20	Milk	38953230	38953234	Association	97509	1044	ayrshire,danish red,Swedish Red-and-White	Milk yield	MY	Mendelian	Genome-wise	27006194	0.0258626	NA
	38077292	39076620	20	Milk	38821370	38821374	Association	97529	1044	ayrshire,danish red,Swedish Red-and-White	Milk yield	MY	Mendelian	Genome-wise	27006194	0.0306061	NA
	38077292	39076620	20	Meat_and_Carcass	38172560	38172564	Association	154065	1029	hereford,Angus	Subcutaneous fat	SUBFAT	Mendelian	Comparison-wise	29390120	0.027	NA
	38077292	39076620	20	Health	38177939	38177943	Association	160300	1494	holstein	Bovine respiratory disease susceptibility	BRDS	-	-	30229962	0.0351	NA
	38077292	39076620	20	Milk	38378201	38378205	Association	155325	1248	holstein	Milk caproic acid content	MFA-C6:0	Mendelian	Experiment-wise	27506634	0.0097	NA
	38077292	39076620	20	Exterior	38503064	38503068	Association	154214	1134	ayrshire,danish red,holstein,jersey,normande,Angus,Fleckvieh,Montb√©liarde	Stature	STA	Mendelian	Genome-wise	29459679	<0.05	NA
	38077292	39076620	20	Exterior	38503064	38503068	Association	154339	1134	holstein	Stature	STA	Mendelian	Experiment-wise	29459679	<0.05	NA
	38077292	39076620	20	Exterior	38503064	38503068	Association	154340	1134	jersey	Stature	STA	Mendelian	Experiment-wise	29459679	<0.05	NA
	38077292	39076620	20	Meat_and_Carcass	38758574	38758578	Association	152372	1090	Angus	Longissimus muscle area	LMA	Mendelian	Comparison-wise	29163638	0.000920951	NA
	38077292	39076620	20	Exterior	38084916	38084920	Association	32206	1556	NA	Coat texture	CTEX	Mendelian	Comparison-wise	24808908	2.68e-11	NA
	38077292	39076620	20	Production	38177277	38177281	Association	28513	1164	NA	Residual feed intake	RFI	Mendelian	-	23736061	0.023	NA
	38077292	39076620	20	Milk	38195705	38195709	Association	35868	1041	holstein	Milk protein percentage	PP	Mendelian	NA	20630249	<0.01	NA
	38077292	39076620	20	Milk	38195705	38195709	Association	35374	1039	jersey	Milk fat yield	FY	Mendelian	NA	20630249	<0.01	NA
	38077292	39076620	20	Exterior	38215636	38215640	Association	32207	1556	NA	Coat texture	CTEX	Mendelian	Comparison-wise	24808908	8.87e-10	NA
	38077292	39076620	20	Milk	38225113	38225117	Association	35375	1039	jersey	Milk fat yield	FY	Mendelian	NA	20630249	<0.01	NA
	38077292	39076620	20	Milk	38225113	38225117	Association	35869	1041	holstein	Milk protein percentage	PP	Mendelian	NA	20630249	<0.01	NA
	38077292	39076620	20	Milk	38257218	38257222	Association	25681	1044	holstein	Milk yield	MY	Mendelian	Experiment-wise	22449276	0.0127	NA
	38077292	39076620	20	Milk	38305619	38305623	Association	20235	1041	holstein	Milk protein percentage	PP	Mendelian	NA	22281351	<0.05	NA
	38077292	39076620	20	Production	38334155	38334159	Association	20236	1512	holstein	Milk profitability index	MPIND	Mendelian	NA	22281351	<0.05	NA
	38077292	39076620	20	Milk	38334155	38334159	Association	20237	1041	holstein	Milk protein percentage	PP	Mendelian	NA	22281351	<0.05	NA
	38077292	39076620	20	Milk	38362219	38362223	Association	35653	1037	holstein	Milk fat percentage	FP	Mendelian	NA	20630249	<0.01	NA
	38077292	39076620	20	Milk	38362219	38362223	Association	35654	1037	jersey	Milk fat percentage	FP	Mendelian	NA	20630249	<0.01	NA
	38077292	39076620	20	Milk	38362219	38362223	Association	35870	1041	holstein	Milk protein percentage	PP	Mendelian	NA	20630249	<0.01	NA
	38077292	39076620	20	Milk	38362219	38362223	Association	35874	1041	jersey	Milk protein percentage	PP	Mendelian	NA	20630249	<0.01	NA
	38077292	39076620	20	Exterior	38386129	38386133	Association	32208	1556	NA	Coat texture	CTEX	Mendelian	Comparison-wise	24808908	9.64e-08	NA
	38077292	39076620	20	Exterior	38390265	38390269	Association	32209	1556	NA	Coat texture	CTEX	Mendelian	Comparison-wise	24808908	1.18e-07	NA
	38077292	39076620	20	Exterior	38404984	38404988	Association	32210	1556	NA	Coat texture	CTEX	Mendelian	Comparison-wise	24808908	1.07e-07	NA
	38077292	39076620	20	Milk	38418604	38418608	Association	35871	1041	holstein	Milk protein percentage	PP	Mendelian	NA	20630249	<0.01	NA
	38077292	39076620	20	Milk	38418604	38418608	Association	35875	1041	jersey	Milk protein percentage	PP	Mendelian	NA	20630249	<0.01	NA
	38077292	39076620	20	Milk	38452482	38452486	Association	35872	1041	holstein	Milk protein percentage	PP	Mendelian	NA	20630249	<0.01	NA
	38077292	39076620	20	Milk	38452482	38452486	Association	35876	1041	jersey	Milk protein percentage	PP	Mendelian	NA	20630249	<0.01	NA
	38077292	39076620	20	Exterior	38509505	38509509	Association	32211	1556	NA	Coat texture	CTEX	Mendelian	Comparison-wise	24808908	1.54e-13	NA
	38077292	39076620	20	Milk	38639820	38639824	Association	26438	1042	holstein	Milk protein yield	PY	Mendelian	Experiment-wise	22449276	0.0408	NA
	38077292	39076620	20	Milk	38639820	38639824	Association	26075	1039	holstein	Milk fat yield	FY	Mendelian	Experiment-wise	22449276	0.0305	NA
	38077292	39076620	20	Milk	38639820	38639824	Association	35655	1037	holstein	Milk fat percentage	FP	Mendelian	NA	20630249	<0.01	NA
	38077292	39076620	20	Milk	38639820	38639824	Association	35656	1037	jersey	Milk fat percentage	FP	Mendelian	NA	20630249	<0.01	NA
	38077292	39076620	20	Milk	38639820	38639824	Association	35873	1041	holstein	Milk protein percentage	PP	Mendelian	NA	20630249	<0.01	NA
	38077292	39076620	20	Milk	38639820	38639824	Association	35877	1041	jersey	Milk protein percentage	PP	Mendelian	NA	20630249	<0.01	NA
	38077292	39076620	20	Meat_and_Carcass	38639820	38639824	Association	36952	1514	holstein	Lean meat yield	LMY	Mendelian	Experiment-wise	25273628	0.0227	NA
	38077292	39076620	20	Milk	38726135	38726139	Association	26439	1042	holstein	Milk protein yield	PY	Mendelian	Experiment-wise	22449276	0.0257	NA
	38077292	39076620	20	Milk	38726135	38726139	Association	25682	1044	holstein	Milk yield	MY	Mendelian	Experiment-wise	22449276	0.0439	NA
	38077292	39076620	20	Milk	38758574	38758578	Association	35657	1037	holstein	Milk fat percentage	FP	Mendelian	NA	20630249	<0.01	NA
	38077292	39076620	20	Milk	38758574	38758578	Association	35658	1037	jersey	Milk fat percentage	FP	Mendelian	NA	20630249	<0.01	NA
	38077292	39076620	20	Milk	38758574	38758578	Association	35878	1041	jersey	Milk protein percentage	PP	Mendelian	NA	20630249	<0.01	NA
	38077292	39076620	20	Milk	38780301	38780305	Association	35659	1037	holstein	Milk fat percentage	FP	Mendelian	NA	20630249	<0.01	NA
	38077292	39076620	20	Milk	38780301	38780305	Association	35660	1037	jersey	Milk fat percentage	FP	Mendelian	NA	20630249	<0.01	NA
	38077292	39076620	20	Milk	38780301	38780305	Association	35879	1041	holstein	Milk protein percentage	PP	Mendelian	NA	20630249	<0.01	NA
	38077292	39076620	20	Milk	38780301	38780305	Association	35883	1041	jersey	Milk protein percentage	PP	Mendelian	NA	20630249	<0.01	NA
	38077292	39076620	20	Milk	38780301	38780305	Association	26914	1041	holstein	Milk protein percentage	PP	Mendelian	Experiment-wise	22449276	0.00116	NA
	38077292	39076620	20	Production	38885276	38885280	Association	21084	1164	Angus	Residual feed intake	RFI	Mendelian	Genome-wise	22497295	<0.05	NA
	38077292	39076620	20	Milk	38885276	38885280	Association	26915	1041	holstein	Milk protein percentage	PP	Mendelian	Experiment-wise	22449276	1.41e-05	NA
	38077292	39076620	20	Milk	38885276	38885280	Association	26712	1037	holstein	Milk fat percentage	FP	Mendelian	Experiment-wise	22449276	0.00162	NA
	38077292	39076620	20	Milk	38885276	38885280	Association	35661	1037	holstein	Milk fat percentage	FP	Mendelian	NA	20630249	<0.01	NA
	38077292	39076620	20	Milk	38885276	38885280	Association	35662	1037	jersey	Milk fat percentage	FP	Mendelian	NA	20630249	<0.01	NA
	38077292	39076620	20	Milk	38885276	38885280	Association	35880	1041	holstein	Milk protein percentage	PP	Mendelian	NA	20630249	<0.01	NA
	38077292	39076620	20	Milk	38885276	38885280	Association	35884	1041	jersey	Milk protein percentage	PP	Mendelian	NA	20630249	<0.01	NA
	38077292	39076620	20	Meat_and_Carcass	38982398	38982402	Association	37195	1514	holstein	Lean meat yield	LMY	Mendelian	Experiment-wise	25273628	0.0463	NA
	38077292	39076620	20	Milk	39010428	39010432	Association	26713	1037	holstein	Milk fat percentage	FP	Mendelian	Experiment-wise	22449276	0.0427	NA
	38077292	39076620	20	Milk	39010428	39010432	Association	25683	1044	holstein	Milk yield	MY	Mendelian	Experiment-wise	22449276	0.0237	NA
	38077292	39076620	20	Milk	39010428	39010432	Association	26916	1041	holstein	Milk protein percentage	PP	Mendelian	Experiment-wise	22449276	0.00274	NA
	38077292	39076620	20	Milk	39036373	39036377	Association	31678	1044	holstein	Milk yield	MY	Mendelian	Experiment-wise	24796806	<0.05	NA
	38077292	39076620	20	Milk	39036373	39036377	Association	31679	1039	holstein	Milk fat yield	FY	Mendelian	Experiment-wise	24796806	<0.05	NA
	38077292	39076620	20	Milk	39036373	39036377	Association	31680	1042	holstein	Milk protein yield	PY	Mendelian	Experiment-wise	24796806	<0.05	NA
	38077292	39076620	20	Milk	39036373	39036377	Association	31681	1041	holstein	Milk protein percentage	PP	Mendelian	Experiment-wise	24796806	<0.05	NA
	38077292	39076620	20	Health	39036373	39036377	Association	31682	1004	holstein	Somatic cell count	SCC	Mendelian	Experiment-wise	24796806	<0.05	NA
	38077292	39076620	20	Production	39036373	39036377	Association	31683	1067	holstein	Length of productive life	PL	Mendelian	Experiment-wise	24796806	<0.05	NA
	38077292	39076620	20	Reproduction	39036373	39036377	Association	31684	1412	holstein	Fertility index	FERIND	Mendelian	Experiment-wise	24796806	<0.05	NA
	38077292	39076620	20	Meat_and_Carcass	39036373	39036377	Association	37055	1514	holstein	Lean meat yield	LMY	Mendelian	Experiment-wise	25273628	0.0345	NA
	38077292	39076620	20	Meat_and_Carcass	39010428	39010432	QTL	20508	1517	Angus	trans-12-C18:1 fatty acid content	FA-C18:1n6	Mendelian	NA	24156620	NA	NA
	38077292	39076620	20	Meat_and_Carcass	39010428	39010432	QTL	20522	1517	Angus	trans-12-C18:1 fatty acid content	FA-C18:1n6	Mendelian	NA	24156620	NA	NA
